# Supplementary material for: A Wolf in Another Wolf’s Clothing: Post-Genomic Regulation Dictates Venom Profiles of Medically-Important Cryptic Kraits in India
Source: Toxins (Basel). 2021 Jan 19;13(1):69. doi: 10.3390/toxins13010069 (PMC7832344; doi:10.3390/toxins13010069)
Supplement: Supplementary file 1 [file toxins-13-00069-s001.zip]

Archive with 4 entries (4 files):
- File S1. Bungarus_ND4_seq.fas
- File S2. Bungarus_CytB_seq.fas
- File S3.zip
- toxins-1058980 supple for final.docx
