# Supplementary material for: A Wolf in Another Wolf’s Clothing: Post-Genomic Regulation Dictates Venom Profiles of Medically-Important Cryptic Kraits in India
Source: Toxins (Basel). 2021 Jan 19;13(1):69. doi: 10.3390/toxins13010069 (PMC7832344; doi:10.3390/toxins13010069)
Supplement: Supplementary file 1 [file toxins-13-00069-s001.zip › File S1. Bungarus_ND4_seq.fas]

>U49297.1_Bungarus_fasciatus_Labu_Brunei
CCTATCGCTGGGTCAATAGTATTAGCTGCAATCCTGTTAAAACTAGGAGGATATGGTATTATCCGAATATCCCAAATTTTGCCTCTACTAAAAACAGATATATTCCTTCCATTTATTGTACTATCCTTGTGAGGTGCTATCTTAGCAAGCCTAACCTGCTTACAACAAACAGACTTAAAATCACTCATTGCATACTCATCAATTAGCCACATAGGTTTAGTAATCGCTGCAATTTCTATCCAAACACAATGAGGCTTAACAGGAGCTATAATAATAATAATTGCCCATGGTTTCACCTCATCAGCACTTTTCTGCCTAGCAAATACTACCTATGAACGCACCCAAACCCGCATTATAATCCTTACACGAGGATTCCACAATATTTTACCATTAACTACCACTTGATGACTACTAGCAAACCTTATAAATATTGCCACTCCACCAAGCATTAATTTCACAAGCGAACTATTAATCGCATCCTCTCTTTTTAATTGATGTCCTATATCAATTATCCTTTTTGGACTACTCATATTAATCACAGCCTCATATTCCCTACATATATTTCTATCAACACAAATAAACACTCAAATGCTCAACTCCCCCATTCAACCCACCCACTCACGAGAACACCTGATTATAACAATACACATTATCCCACTCATACTAATCTCTCTAAAACCAGAATTAGTAACC-
>AJ830231.1_Bungarus_candidus_Central_Java_Indonesia
CCTATCGCCGGGTCCATAGTCTTAGCTGCAATCCTCCTAAAACTTGGAGGATATGGTATTATCCGAATATCCCAAATTTTACCCCTACCTAAAACAGACATATTTCTCCCATTTATTGTGCTTTCCCTATGGGGGGCCGTTCTAGCAAGCCTAACTTGCTTACAACAAACAGATCTAAAATCTCTTATCGCATACTCCTCAATCAGCCACATGGGCCTAGTAGTCGCTGCAATCTCTATCCAAACACAATGAAGCCTAATAGGAGCCATAATAATGATAATCGCCCATGGTTTTACCTCATCAGCACTTTTTTGCCTAGCAAATACTACCTATGAACGCACCCAAACTCGCATTATAATTCTGACACGAGGATTCCACAATATTCTACCAATAACTACATCCTGATGACTACTAGCTAACCTTATAAATATTGCCACCCCACCAAGTATTAATTTTACAAGTGAACTCCTAATTGCATCCTCTCTCTTTAACTGATGTCCCACATCAATCATCCTCTTTAGCTTACTAATACTTATTACAGCCTCATACTCACTACATATATTTATATCAACACAAATAAATACCATACTACTCAACACCCCAATTCAACCTGCTCTCTCACGAGAACATCTAATTATAACACTACACATTACCCCACTCATGTTGATCTCCATAAAACCAGAACTAGTGTTT-
>AJ830249.1_Bungarus_multicinctus_Taiwan
CCTATCGCCGGGTCCATAGTCTTAGCTGCAATCCTCCTAAAACTTGGAGGGTACGGTATTATCCGAATATCCCAAATTTTACCCTTACCTAAAACAGACATATTTCTCCCATTTATTGTGCTTTCCCTATGAGGAGCCGTTCTAGCAAGCCTAACTTGCTTACAACAAACAGACCTAAAATCTCTTATCGCATACTCCTCAATCAGCCACATGGGCCTAGTAGTCGCTGCAATCTCTATTCAAACACAATGAAGCCTAATGGGAGCCATAATAATGATAATCGCCCATGGTTTTACCTCATCAGCACTTTTTTGCCTAGCAAATACTACCTATGAACGCACCCAAACTCGCATTATAATTCTGACACGAGGATTCCACAATATTCTACCAATAACTACATCCTGATGACTACTAGCTAACCTTATAAATATTGCCACCCCACCAAGTATTAACTTTACAAGTGAATTCCTAATTGCATCCTCCCTCTTTAACTGATGTCCCACATCAATCATCCTCTTTGGCCTACTAATACTTATTACAGCCTCATACTCACTACACATATTTATATCAACACAAATAAACACTATACTACTCAACACCCCAATTCAACCTGCTCTCTCACGAGAACATCTAATTATAACACTACACATTACCCCACTCATATTGATCTCCATAAAACCAGAACTAGTATTT-
>AJ830250.1_Bungarus_slowinskii_Yen_Bai_Vietnam
CCTATCGCCGGATCAATAATCCTAGCTGCAATCCTATTAAAGCTAGGGGGTTATGGTATTATCCGAATATCCCAAATCCTCCCCGTATTAAAGACAGACACCTTCCTTCCTTTCATTATTCTATCTTTATGAGGCGCTATCTTAGCAAGTCTAACTTGTCTACAACAAACAGACCTAAAATCCTTAATCGCATACTCCTCAATCAGCCACATAGGTTTGGTAATCGCTGCAATCTCCATTCAAACACAATGAGCCCTAACAGGGGCCATAATAATGATAATTGCTCACGGTTTCACTTCATCAGCACTTTTCTGCCTAGCAAATACCACTTACGAAGGGACCAAAACCCGAATTATAATCCTCACACGAGGATTCCACAACATCCTACCAATAACCACAACCTGATGGCTCCTAACTAATCTTGTAAATATTGCCACCCCACCAAGCATTAACTTCACAAGCGAACTTTTAATTGCATCTTCACTTTTCAACTGATGCCCTACAACAATTATCCTTTTTGGACTACTAATACTTATTACAGCCTCATACTCCTTACATATATTTTTATCAACACAAATAAGTACCCCAGTACTTAATACACCCACTCAACCCACACATTCACGAGAACACCTCATTATAACACTTCATATCACCCCACTCATACTAATATCCCTAAAACCAGAACTAGTAATA-
>AJ830212.1_Bungarus_candidus_Vietnam
CCTATCGCCGGGTCCATAGTCTTAGCTGCAATCCTCCTAAAACTTGGAGGATATGGTATTATCCGAATATCCCAAATTTTACCCCTACCTAAAACAGACATATTTCTCCCATTTATTGTGCTTTCCCTATGAGGAGCCGTCCTAGCAAGCCTAACTTGCTTACAACAAACAGATCTAAAATCTCTTATCGCATACTCCTCAATCAGCCACATGGGCCTAGTAGTCGCTGCAATCTCTATTCAAACACAATGAAGCCTAATAGGAGCCATAATAATGATAATCGCCCATGGTTTTACCTCATCAGCACTTTTTTGCCTAGCAAATACTACCTATGAACGCACCCAAACTCGCATTATAATTCTGACACGAGGATTCCACAATATTCTACCAATAACTACATCCTGATGACTACTAGCTAACCTTATAAATATTGCCACCCCACCAAGTATTAACTTTACAAGTGAACTCCTAATTGCATCCTCTCTCTTTAACTGATGTCCCACATCAATCATCCTCTTTGGTCTACTAATACTTATTACAGCCTCATACTCACTACACATATTTATATCAACACAAATAAATACCATACTACTCAACACCCCAATCCAACCTGCTCTCTCACGAGAACATCTAATTATAACACTACACATTACCCCACTCATATTGATCTCCATAAAACCAGAACTAGTATTT-
>AJ830213.1_Bungarus_candidus_Vietnam
CCTATCGCCGGGTCCATAGTCTTAGCTGCAATCCTCCTAAAACTTGGAGGATATGGTATTATCCGAATATCCCAAATTTTACCCCTACCTAAAACAGACATATTTCTCCCATTTATTGTGCTTTCCCTATGGGGGGCCGTTCTAGCAAGCCTAACTTGCTTACAACAAACAGATCTAAAATCTCTTATCGCATACTCCTCAATCAGCCACATGGGCCTAGTAATCGCTGCAATCTCTATCCAAACACAATGAAGCCTAATAGGAGCCATAATAATGATAATCGCCCATGGTTTTACCTCATCAGCACTTTTTTGCCTAGCAAATACTACCTATGAACGCACCCAAACTCGCATTATAATTCTGACACGAGGATTCCACAATATTCTACCAATAACTACATCCTGATGACTACTAGCTAACCTTATAAATATTGCCACCCCACCAAGTATTAATTTTACAAGTGAACTCCTAATTGCATCCTCTCTCTTTAACTGATGTCCCACATCAATCATCCTCTTTGGCCTACTAATACTTATTACAGCCTCATACTCACTACATATATTTATATCAACACAAATAAATACCATATTACTCAACACCCCAATTCAACCTGCTTTCTCACGAGAACATCTAATTATAACACTACACATTACCCCACTCATGTTGATCTCCATAAAACCAGAACTAGTGTTT-
>AJ830219.1_Bungarus_flaviceps_Indonesia
CCCATTGCAGGGTCTATAATTTTAGCCGCCGTTCTGCTAAAACTAGGAGGATATGGTATTATTCGAATATCACAAACCTTACCTATCCTAAAAACAGACACATTTCTCCCATTTATTGTCCTATCTCTTTGAGGCGCCACCCTAGCAAGTCTTACCTGCCTACAACAGACAGATCTAAAATCTTTAATCGCATACTCTTCAATTAGCCACATAGGCCTAGTAATCGCTGCAATCTCCATCCAAACACAATGAGGCCTAACAGGGGCAATAGCTATAATAATTGCTCACGGTTTCACCTCATCAGCACTTTTCTGCCTAGCAAACACTACCTATGAACGCACCAAAACTCGCATTATAATCCTTACACGGGGGTTCCATAACATTTTACCAATAACTACAACCTGATGACTCCTAATTAATCTTATAAACATTGCCACCCCACCAAGCATTAACTTTACAAGCGAACTCATAATTGCATCCTCACTATTCAACTGATGTCCAATAACAATTATTATATTTGGATTATTAATACTAATTACAGCCTCGTACTCCTTACATATATTCCTATCAACCCAAATAGGAACTCCAACACTAAACACCCCTATTCAACCTACACATTCACGAGAACACCTACTAATAACACTTCACATTACCCCACTATTATTAATCTCTCTAAAACCAGAACTAGTGGCC-
>AJ830220.1_Bungarus_caeruleus_Pakistan
---------------------------------CTATTAAAACTTGGAGGCTACGGTATTATCCGAATATCTCAAATTTTACCATTACTTAAAACAGATATATTCCTCCCATTCATTGTACTCTCCCTGTGAGGAGCAATTTTAGCAAGTCTTACTTGCCTACAACAAACAGATCTAAAATCCCTTATCGCATATTCTTCAATCAGCCACATGGGATTAGTAGTCGCCGCAATCTCTATTCAAACACAGTGAAGTTTAATAGGAGCTATAATAATAATAATTGCCCATGGTTTTACCTCATCAGCACTCTTTTGTCTAGCAAATACTACCTATGAACGTACCCAAACTCGTATTATAATTCTAACACGAGGGTTCCATAATATTTTACCGATAGCTACCGCTTGGTGATTATTAACCAACCTTATAAATATCGCTACACCACCAAGCATCAACTTTACAAGCGAACTCTTAATCGCATCCTCTCTCTTTAACTGGTGTCCGGTATCAGTTATCCTTTTTGGCTTACTAATACTTATTACGGCTTCATATTCCCTACACATATTTCTTTCAACACAGATAAACACTCTAATACTCAATACTCCAATCCAACCCTCCCTCTCACGAGAACATCTCATCATAACACTCCATTTAACCCCACTAATATTAATTTCCATAAAACCGGAACTAGTAATT-
>AJ830221.1_Bungarus_candidus_Thailand
CCTATCGCCGGGTCCATAGTCTTAGCTGCAATCCTCCTAAAACTCGGAGGATACGGTATTATCCGAATATCCCAAATTTTACCCCTACCTAAAACAGACATATTTCTCCCATTTATTGTGCTTTCCCTATGAGGAGCCGTTCTAGCAAGCCTAACTTGCTTACAACAAACAGATCTAAAATCTCTTATCGCATACTCCTCAATCAGCCACATGGGCCTAGTAGTCGCTGCAATCTCTATTCAAACACAATGAAGCCTAATAGGAGCCATAATAATGATAATCGCCCATGGTTTTACCTCATCAGCACTTTTTTGCCTAGCAAATACTACCTATGAACGCACCCAAACTCGCATTATAATTCTGACACGAGGATTCCACAATATTCTACCAATAACTACATCCTGATGACTACTAGCTAACCTTATAAATATTGCCACCCCACCAAGTATTAACTTTACAAGTGAACTCCTAATTGCATCCTCTCTCTTTAACTGATGTCCCACATCAATCATCCTCTTTGGTCTACTAATACTTATTACAGCCTCATACTCACTACACATATTTATATCAACACAAATAAATACCACACTACTCAACACCCCAATCCAACCTGCTCTCTCACGAGAACATCTAATTATAACACTACACATTACCCCACTCATATTGATCTCCATAAAACCAGAACTAGTATTT-
>AJ830222.1_Bungarus_candidus_Laos
CCTATCGCCGGGTCCATAGTCTTAGCTGCAATCCTCCTAAAACTTGGAGGATATGGTATTATCCGAATATCCCAAATTTTACCCCTACCTAAAACAGACATATTTCTCCCATTTATTGTGCTTTCCCTATGAGGAGCCGTTCTAGCAAGCCTAACTTGCTTACAACAAACAGATCTAAAATCTCTTATCGCATACTCCTCAATCAGCCACATGGGCCTAGTAGTCGCTGCAATCTCTATTCAAACACAATGAAGCCTAATAGGAGCCATAATAATGATAATCGCCCATGGTTTTACCTCATCAGCACTTTTTTGCCTAGCAAATACTACCTATGAACGCACCCAAACTCGCATTATAATTCTGACACGAGGATTCCACAATATTCTACCAATAACTACATCCTGATGACTACTAGCTAACCTTATAAATATTGCCACCCCACCAAGTATTAACTTTACAAGTGAACTCCTAATTGCATCCTCTCTCTTTAACTGATGTCCCACATCAATCATCCTCTTTGGTCTACTAATACTTATTACAGCCTCATACTCACTACACATATTTATATCAACACAAATAAATACCATACTACTCAACATCCCAATCCAACCTGCTCTCTCACGAGAACATCTAATTATAACACTACACATTACCCCACTCATATTGATCTCCATAAAACCAGAACTAGTATTT-
>AJ830223.1_Bungarus_fasciatus_Vietnam
---------------------------GCAATCCTGTTAAAACTAGGAGGATATGGTATTATCCGAATATCCCAAATTTTACCTCTACTAAAAACAGATATATTCCTTCCATTTATTGTACTATCCTTATGAGGTGCTATCTTAGCAAGCCTAACCTGCTTACAACAAACAGACTTAAAATCACTTATCGCATACTCATCAATCAGCCACATGGGTTTAGTAATCGCTGCAATCTCTATCCAAACACAATGAGGCTTAACAGGGGCTATAATAATGATAATTGCCCATGGTTTCACCTCATCAGCACTTTTCTGCCTAGCAAATACTACCTACGAACGCACCCAAACCCGCATTATAATTCTTACACGAGGATTCCACAATATTTTACCAATAACTACTACTTGGTGACTCCTAGCCAACCTTATAAATATTGCCACTCCACCAAGCATTAATTTCACAAGTGAACTATTAATCGCATCCTCTCTTTTTAATTGGTGTCCTATGTCAATTATCCTATTTGGACTACTCATATTAATCACAGCCTCATATTCCCTACATATATTCCTATCAACACAAATAAATACTCAAACGTTCAATTCCCCCATCCAACCCACACACTCACGAGAACACCTAATTATAACAATACACATTATCCCACTCATACTAATCTCTTTAAAACCAGAATTAGTAATC-
>AJ830224.1_Bungarus_fasciatus_Thailand
CCTATCGCTGGGTCAATAGTGTTAGCTGCAATCCTGTTAAAACTAGGAGGATATGGTATTATCCGAATATCCCAAATTTTACCTCTACTAAAAACAGATATATTCCTTCCATTTATTGTACTATCCTTATGAGGTGCCATCTTAGCAAGCCTAACCTGCTTGCAACAAACAGACTTAAAATCACTTATCGCATACTCATCAATCAGCCACATGGGTTTAGTAATCGCTGCAATCTCTATCCAAACACAATGAGGCTTAACAGGGGCTATAATAATGATAATTGCCCATGGTTTCACCTCATCAGCACTTTTCTGCCTAGCAAATACTACCTACGAACGCACCCAAACCCGCATTATAATTCTTACACGAGGATTCCACAATATTTTACCAATAACTACTACTTGGTGACTCCTAGCCAACCTTATAAATATTGCCACTCCACCAAGCATTAATTTCACAAGTGAACTATTAATCGCATCCTCTCTTTTTAATTGGTGTCCTATGTCAATTATCCTATTTGGACTACTCATATTAATCACAGCCTCATATTCCCTACATATATTCCTATCAACACAAATAAATACCCAAACATTCAATTCCCCCATCCAACCCACACACTCACGAGAACACCTAATTATAACAATACACATTATCCCACTCATACTAATCTCTTTAAAACCAGAATTAGTAATC-
>AJ830225.1_Bungarus_candidus_Vietnam
CCTATCGCCGGGTCCATAGTCTTAGCTGCAATCCTCCTAAAACTTGGAGGATATGGTATTATCCGAATATCCCAAATTTTACCCCTACCTAAAACAGACATATTTCTCCCATTTATTGTGCTTTCCCTATGAGGAGCCGTTCTAGCAAGCCTAACTTGCTTACAACAAACAGATCTAAAATCTCTTATCGCATACTCCTCAATCAGCCACATGGGCCTAGTAGTCGCTGCAATCTCTATTCAAACACAATGAAGCCTAATAGGAGCCATAATAATGATAATCGCCCATGGTTTTACCTCATCAGCACTTTTTTGCCTAGCAAATACTACCTATGAACGCACCCAAACTCGCATTATAATTCTGACACGAGGATTCCACAATATTCTACCAATAACTACATCCTGATGACTACTAGCTAACCTTATAAATATTGCCACCCCACCAAGTATTAACTTTACAAGTGAACTCCTAATTGCATCCTCTCTCTTTAACTGATGTCCCACATCAATCATCCTCTTTGGTCTACTAATACTTATTACAGCCTCATACTCACTACACATATTTATATCAACACAAATAAATACCATACTACTCAACACCCCAATCCAACCTGCTCTCTCACGAGAACATCTAATTATAACACTACACATTACCCCACTCATATTGATCTCCATAAAACCAGAACTAGTATTT-
>AJ830227.1_Bungarus_candidus_Vietnam
---------------------------------------------------------------------------------------------------ATATTTCTCCCATTTATTGTGCTTTCCCTATGAGGAGCCGTTCTAGCAAGCCTAACTTGCTTACAACAAACAGATCTAAAATCTCTTATCGCATACTCCTCAATCAGCCACATGGGCCTAGTAGTCGCTGCAATCTCTATTCAAACACAATGAAGCCTAATAGGAGCCATAATAATGATAATCGCCCATGGTTTTACCTCATCAGCACTTTTTTGCCTAGCAAATACTACCTATGAACGCACCCAAACTCGCATTATAATTCTGACACGAGGATTCCACAATATTCTACCAATAACTACATCCTGATGACTACTAGCTAACCTTATAAATATTGCCACCCCACCAAGTATTAACTTTACAAGTGAACTCCTAATTGCATCCTCTCTCTTTAACTGATGTCCCACATCAATCATCCTCTTTGGTCTACTAATACTTATTACAGCCTCATACTCACTACACATATTTATATCAACACAAATAAATACCATACTACTCAACACCCCAATCCAACCTGCTCTCTCACGAGAACATCTAATTATAACACTACACATTACCCCACTCATATTGATCTCCATAAAACCAGAACTAGTATTT-
>AJ830228.1_Bungarus_candidus_Indonesia
CCTATCGCCGGGTCCATAGTCTTAGCTGCAATCCTCCTAAAACTTGGAGGATATGGTATTATCCGAATATCCCAAATTTTACCCCTACCTAAAACAGACATATTTCTCCCATTTATTGTGCTTTCCCTATGGGGGGCCGTTCTAGCAAGCCTAACTTGCTTACAACAAACAGATCTAAAATCTCTTATCGCATACTCCTCAATCAGCCACATGGGCCTAGTAGTCGCTGCAATCTCTATCCAAACACAATGAAGCCTAATAGGAGCCATAATAATGATAATCGCCCATGGTTTTACCTCATCAGCACTTTTTTGCCTAGCAAATACTACCTATGAACGCACCCAAACTCGCATTATAATTCTGACACGAGGATTCCACAATATTCTACCAATAACTACATCCTGATGACTACTAGCTAACCTTATAAATATTGCCACCCCACCAAGTATTAATTTTACAAGTGAACTCCTAATTGCATCCTCTCTCTTTAACTGATGTCCCACATCAATCATCCTATTTAGCCTACTAATACTTATTACAGCCTCATACTCACTACATATATTTATATCAACACAAATAAATACCATACTACTCAACACCCCAATTCAACCTGCTCTCTCACGAGAACATCTAATTATAACACTACACATTACCCCACTCATGTTGATCTCCATAAAACCAGAACTAGTGTTT-
>AJ830230.1_Bungarus_candidus_Thailand
CCTATCGCCGGGTCCATAGTCTTAGCTGCAATCCTCCTAAAACTTGGAGGATATGGTATTATCCGAATATCCCAAATTTTACCCCTACCTAAAACAGACATATTTCTCCCATTTATTGTGCTTTCCCTATGAGGAGCCGTTCTAGCAAGCCTAACTTGCTTACAACAAACAGATCTAAAATCTCTTATCGCATACTCCTCAATCAGCCACATGGGCCTAGTAGTCGCTGCAATCTCTATTCAAACACAATGAAGCCTAATAGGAGCCATAATAATGATAATCGCCCATGGTTTTACCTCATCAGCACTTTTTTGCCTAGCAAATACTACCTATGAACGCACCCAAACTCGCATTATAATTCTGACACGAGGATTCCACAATATTCTACCAATAACTACATCCTGATGACTACTAGCTAACCTTATAAATATTGCCACCCCACCAAGTATTAACTTTACAAGTGAACTCCTAATTGCATCCTCTCTCTTTAACTGATGTCCCACATCAATCATCCTCTTTGGTCTACTAATACTTATTACAGCCTCATACTCATTACACATATTTATATCAACACAAATAAATACCATACTACTCAACACCCCAATCCAACCTGCTCTCTCACGAGAACATCTAATTATAACACTACACATTACCCCACTCATATTGATCTCCATAAAACCAGAACTAGTATTT-
>AJ830232.1_Bungarus_candidus_Vietnam
CCTATCGCCGGGTCCATAGTCTTAGCTGCAATCCTCCTAAAACTTGGAGGATATGGTATTATCCGAATATCCCAAATTTTACCCCTACCTAAAACAGACATATTTCTCCCATTTATTGTGCTTTCCCTATGAGGAGCCGTTCTAGCAAGCCTAACTTGCTTACAACAAACAGATCTAAAATCTCTTATCGCATACTCCTCAATCAGCCACATGGGCCTAGTAGTCGCTGCAATCTCTATTCAAACACAATGAAGCCTAATAGGAGCCATAATAATGATAATCGCCCATGGTTTTACCTCATCAGCACTTTTTTGCCTAGCAAATACTACCTATGAACGCACCCAAACTCGCATTATAATTCTGACACGAGGATTCCACAATATTCTACCAATAACTACATCCTGATGACTACTAGCTAACCTTATAAATATTGCCACCCCACCAAGTATTAACTTTACAAGTGAACTCCTAATTGCATCCTCTCTCTTTAACTGATGTCCCACATCAATCATCCTCTTTGGTCTACTAATACTTATTACAGCCTCATACTCACTACACATATTTATATCAACACAAATAAATACCATACTACTCAACACCCCAATCCAACCTGCTCTCTCACGAGAACATCTAATTATAACACTACACATTACCCCACTCATATTGATCTCCATAAAACCAGAACTAGTATTT-
>AJ830233.1_Bungarus_candidus_Indonesia
CCTATCGCCGGGTCCATAGTCTTAGCTGCAATCCTCCTAAAACTTGGAGGATATGGTATTATCCGAATATCCCAAATTTTACCCCTACCTAAAACAGACATATTTCTCCCATTTATTGTGCTTTCCCTATGGGGGGCCGTTCTAGCAAGCCTAACTTGCTTACAACAAACAGATCTAAAATCTCTTATCGCATACTCCTCAATCAGCCACATGGGCCTAGTAGTCGCTGCAATCTCTATCCAAACACAATGAAGCCTAATAGGAGCCATAATAATGATAATCGCCCATGGTTTTACCTCATCAGCACTTTTTTGCCTAGCAAATACTACCTATGAACGCACCCAAACTCGCATTATAATTCTGACACGAGGATTCCACAATATTCTACCAATAACTACATCCTGATGACTACTAGCTAACCTTATAAATATTGCCACCCCACCAAGTATTAATTTTACAAGTGAACTCCTAATTGCATCCTCTCTCTTTAACTGATGTCCCACATCAATCATCCTCTTTAGCTTACTAATACTTATTACAGCCTCATACTCACTACATATATTTATATCAACACAAATAAATACCATACTACTCAACACCCCAATTCAACCTGCTCTCTCACGAGAACATCTAATTATAACACTACACATTACCCCACTCATGTTGATCTCCATAAAACCAGAACTAGTGTTT-
>AJ830234.1_Bungarus_candidus_Thailand
------------------------------------------------------------------------------------------------------------------------------------------------------------------CAACAAACAGATCTAAAATCTCTTATCGCATACTCCTCAATTAGCCACATGGGCCTAGTAGTCGCTGCAATCTCTATCCAAACACAATGAAGCCTAATAGGAGCCATAATAATGATAATCGCCCATGGTTTTACCTCATCAGCACTTTTTTGCCTAGCAAATACTACCTATGAACGCACCCAAACTCGCATTATAATTTTGACACGAGGATTCCACAATATTCTACCAATAACTACATCCTGATGACTACTAGCTAACCTTATAAATATTGCCACCCCACCAAGTATTAATTTTACAAGTGAACTCCTAATTGCATCCTCTCTCTTTAACTGATGTCCCACATCAATCATCCTCTTTGGCCTACTAATACTTATTACAGCCTCATACTCACTACATATATTTATATCAACACAAATAAATACCATACTACTAAACACCCCAATTCAACCTGCTCTCTCACGAGAACATCTAATTATAACACTACACATTACCCCGCTCATGTTGATCTCCATAAAACCAGAACTAGTGTTT-
>AJ830235.1_Bungarus_candidus_Indonesia
CCTATCGCCGGGTCCATAGTCTTAGCTGCAATCCTCCTAAAACTTGGAGGATATGGTATTATCCGAATATCCCAAATTTTACCCCTACCTAAAACAGACATATTTCTCCCATTTATTGTGCTTTCCCTATGGGGGGCCGTTCTAGCAAGCCTAACTTGCTTACAACAAACAGATCTAAAATCTCTTATCGCATACTCCTCAATCAGCCACATGGGCCTAGTAGTCGCTGCAATCTCTATCCAAACACAATGAAGCCTAATAGGAGCCATAATAATGATAATCGCCCATGGTTTTACCTCATCAGCACTTTTTTGCCTAGCAAATACTACCTATGAACGCACCCAAACTCGCATTATAATTCTGACACGAGGATTCCACAATATTCTACCAATAACTACATCCTGATGACTACTAGCTAACCTTATAAATATTGCCACCCCACCAAGTATTAATTTTACAAGTGAACTCCTAATTGCATCCTCTCTCTTTAACTGATGTCCCACATCAATCATCCTCTTTAGCTTACTAATACTTATTACAGCCTCATACTCACTACATATATTTATATCAACACAAATAAATACCATACTACTCAACACCCCAATTCAACCTGCTCTCTCACGAGAACATCTAATTATAACACTACACATTACCCCACTCATGTTGATCTCCATAAAACCAGAACTAGTGTTT-
>AJ830236.1_Bungarus_candidus_Vietnam
CCTATCGCCGGGTCCATAGTCTTAGCTGCAATCCTCCTAAAACTTGGAGGATATGGTATTATCCGAATATCCCAAATTTTACCCCTACCTAAAACAGACATATTTCTCCCATTTATTGTGCTTTCCCTATGAGGAGCCGTTCTAGCAAGCCTAACTTGCTTACAACAAACAGATCTAAAATCTCTTATCGCATACTCCTCAATCAGCCACATGGGCCTAGTAGTCGCTGCAATCTCTATTCAAACACAATGAAGCCTAATAGGAGCCATAATAATGATAATCGCCCATGGTTTTACCTCATCAGCACTTTTTTGCCTAGCAAATACTACCTATGAACGCACCCAAACTCGCATTATAATTCTGACACGAGGATTCCACAATATTCTACCAATAACTACATCCTGATGACTACTAGCTAACCTTATAAATATTGCCACCCCACCAAGTATTAACTTTACAAGTGAACTCCTAATTGCATCCTCTCTCTTTAACTGATGTCCCACATCAATCATCCTCTTTGGTCTACTAATACTTATTACAGCCTCATACTCACTACACATATTTATATCAACACAAATAAATACCATACTACTCAACACCCCAATCCAACCTGCTCTCTCACGAGAACATCTAATTATAACACTACACATTATCCCACTCATATTGATCTCCATAAAACCAGAACTAGTATTT-
>AJ830238.1_Bungarus_multicinctus_China
CCTATCGCCGGGTCCATAGTCTTAGCTGCAATCCTCCTAAAACTTGGAGGGTACGGTATTATCCGAATATCCCAAATTTTACCCTTACCTAAAACAGACATATTTCTCCCATTTATTGTGCTTTCCCTATGAGGAGCCGTTCTAGCAAGCCTAACTTGCTTACAACAAACAGACCTAAAATCTCTTATCGCATACTCCTCAATCAGCCACATGGGCCTAGTAGTCGCTGCAATCTCTATTCAAACACAATGAAGCCTAATGGGA------GCCATAATGATCGCCCATGGTTTTACCTCATCAGCACTTTTTTGCCTAGCAAATACTACCTATGAACGCACCCAAACTCGCATTATAATTCTGACACGAGGATTCCACAATATTCTACCAATAACTACATCCTGATGACTACTAGCTAACCTTATAAATATTGCCACCCCACCAAGTATTAACTTTACAAGTGAATTCCTAATTGCATCCTCCCTCTTTAACTGATGTCCCACATCAATCATCCTCTTTGGCCTACTAATACTTATTACAGCCTCATACTCACTACACATATTTATATCAACACAAATAAACACTATACTACTCAACACCCCAATTCAACCTGCTCTCTCACGAGAACATCTAATTATAACACTACACATTACCCCACTCATATTGATCTCCATAAAACCAGAACTAGTATTT-
>AJ830239.1_Bungarus_candidus_Thailand
CCTATCGCCGGGTCCATAGTCTTAGCTGCAATCCTCCTAAAACTTGGAGGATACGGTATTATCCGAATATCCCAAATTTTACCCCTACCTAAAACAGACATATTTCTCCCATTTATTGTGCTTTCCCTATGGGGGGCCGTTCTAGCAAGCCTAACTTGCTTACAACAAACAGATCTAAAATCTCTTATCGCATACTCCTCAATTAGCCACATGGGCCTAGTAGTCGCTGCAATCTCTATCCAAACACAATGAAGCCTAATAGGAGCCATAATAATGATAATCGCCCATGGTTTTACCTCATCAGCACTTTTTTGCCTAGCAAATACTACCTATGAACGCACCCAAACTCGCATTATAATTTTGACACGAGGATTCCACAATATTCTACCAATAACTACATCCTGATGACTACTAGCTAACCTTATAAATATTGCCACCCCACCAAGTATTAATTTTACAAGTGAACTCCTAATTGCATCCTCTCTCTTTAACTGATGTCCCACATCAATCATCCTCTTTGGCCTACTAATACTTATTACAGCCTCATACTCACTACATATATTTATATCAACACAAATAAATACCATACTACTAAACACCCCAATTCAACCTGCTCTCTCACGAGAACATCTAATTATAACACTACACATTACCCCGCTCATGTTGATCTCCATAAAACCAGAACTAGTGTTT-
>AJ830240.1_Bungarus_fasciatus_Indonesia
CCTATCGCTGGGTCAATAGTATTAGCTGCAATCCTGTTAAAACTAGGAGGATATGGCATTATCCGAATATCCCAAATTTTGCCTCTACTAAAAACAGATATATTCCTCCCATTTATTGTACTATCCTTGTGAGGTGCTATCTTAGCAAGCCTAACCTGCTTACAACAAACAGACTTAAAATCACTCATCGCATACTCATCAATCAGCCACATAGGTTTAGTAATTGCTGCAATTTCTATCCAAACACAATGAGGCTTAACAGGAGCTATAATAATGATAATTGCCCATGGTTTCACCTCATCAGCACTTTTCTGCCTAGCAAATACTACCTACGAACGCATCCAAACCCGCATTATAATCCTTACACGAGGATTCCACAATATTTTACCAATAACTACCACTTGATGACTACTAGCAAACCTCATAAATATTGCCACTCCACCAAGCATCAATTTCACAAGCGAACTATTAATCGCATCCTCTCTTTTTAATTGATGTCCTATATCAATTATCCTTTTTGGACTGCTCATATTAATCACTGCCTCATACTCCCTACATATATTCCTATCAACACAAATAAACACTCAAATACTCAATTCTCCCATCCAACCCACCCACTCACGAGAACACCTAATTATAACAATACACATTATCCCACTCATACTAATCTCTTTAAAACCAGAGTTAGTAATC-
>AJ830241.1_Bungarus_niger_Nepal
CCTATCGCCGGGTCCATAGTCTTAGCTGCAATCCTTTTAAAACTTGGGGGGTATGGTATTATTCGTATATCCCAAATTTTACCCTTACTTAAAACAGATATATTCCTTCCATTTATTGTACTCTCCCTATGGGGAGCGATTCTAGCAAGCCTAACCTGCTTACAACAAACAGACCTAAAATCTCTCATTGCATACTCCTCAATCAGCCACATAGGCCTAGTAATTGCTGCAATCTCCATTCAAACACAATGAAGCCTAGTGGGGGCCATAATAATAATAATTGCCCATGGCTTTACCTCATCAGCACTTTTTTGCCTAGCAAATTCTACTTATGAACGCACCCAAACCCGCATTATAATCTTAACACGAGGATTCCATAATATTCTACCAATAACCACTTCCTGATGGTTACTAGCCAATCTTATAAATATTGCCACTCCACCAAGTATTAACTTTACAAGTGAACTTCTAATCGCATCCTCTCTTTTTAACTGATGTCCCACATCAATTATCCTTTTTGGCTTACTAATACTTATTACAGCCTCATACTCACTTCACATATTCCTATCAACACAAATAAATACCATAATGCTTAATACTCCAATCCAACCTGCTCTCTCACGAGAACACCTCATTATAACACTCCACATTATTCCACTTATACTAATCTCCCTAAAACCAGAACTAGTGATT-
>AJ830242.1_Bungarus_sindanus_Pakistan
CCTATCGCTGGGTCAATAGTCCTAGCTGCAATCCTATTAAAACTTGGAGGCTATGGTATTATCCGAATATCTCAAATTCTGCCTTTATTTAAAACAGATATGTTTCTTCCATTCATCGTTCTCTCCCTCTGGGGAGCGATTCTAGCAAGTCTAACTTGTTTACAACAAACAGATCTAAAATCCCTTATCGCATACTCTTCAATCAGCCATATAGGCCTAGTAATTGCCGCAGTCTCTATTCAAACCCAATGAGGCTTAACAGGAGCCATAATAATAATAATTGCCCATGGCTTTACTTCATCAGCACTTTTTTGTCTAGCAAACACTACCTATGAACGCACCCAAACCCGTATTATAGTTTTAACACGAGGATTCCACAATATTCTACCTATAACTACTACCTGATGACTACTAGCCAACCTCATAAATATCGCCACACCACCGAGTATCAACTTCACAAGCGAACTCTTAATTGCATCCTCTCTTTTTAACTGATGCCCTATATCAATCATCCTTTTTGGCCTACTAATACTTATTACAGCTTCATACTCCCTACACATATTTCTTTCAACACAAATAAATACTTCAATACTTAATATTCCAATCCAACCCGCTCACTCACGAGAACATCTTATTATAGCACTACACATTACCCCGCTAATACTAATCTCAATAAAACCAGAATTAGTAATT-
>AJ830243.1_Bungarus_fasciatus_Indonesia
CCTATCGCTGGGTCAATAGTATTAGCTGCAATCCTGTTAAAACTAGGAGGATATGGCATTATCCGAATATCCCAAATTTTGCCTCTACTAAAAACAGATATATTCCTCCCATTTATTGTACTATCCTTGTGAGGTGCTATCTTAGCAAGCCTAACCTGCTTACAACAAACAGACTTAAAATCACTCATCGCATACTCATCAATCAGCCACATAGGTTTAGTAATTGCTGCAATTTCTATCCAAACACAATGAGGCTTAACAGGAGCTATAATAATGATAATTGCCCATGGTTTCACCTCATCAGCACTTTTCTGCCTAGCAAATACTACCTACGAACGCATCCAAACCCGCATTATAATCCTTACACGAGGATTCCACAATATTTTACCAATAACTACCACTTGATGACTACTAGCAAACCTCATAAATATTGCCACTCCACCAAGCATCAATTTCACAAGCGAACTATTAATCGCATCCTCTCTTTTTAATTGATGTCCTATATCAATTATCCTTTTTGGACTGCTCATATTAATCACTGCCTCATACTCCCTACATATATTCCTATCAACACAAATAAACACTCAAATACTCAATTCTCCCATCCAACCCACCCACTCACGAGAACACCTAATTATAACAATACACATTATCCCACTCATACTAATCTCTTTAAAGCCAGAGTTAGTAATC-
>AJ830244.1_Bungarus_fasciatus_Indonesia
CCTATCGCTGGGTCAATAGTATTAGCTGCAATCCTGTTAAAACTAGGAGGA---GGCATTATCCGAATATCCCAAATTTTGCCTCTACTAAAAACAGATATATTC---CCATTTATTGTACTATCCTTGTGAGGTGCTATCTTAGCAAGCCTAACCTGCTTACAACAAACAGACTTAAAATCACTCATCGCATACTCATCAATCAGCCACATAGGTTTAGTAATTGCTGCAATTTCTATCCAAACACAATGAGGCTTAACAGGAGCTATAATAATGATAATTGCCCATGGTTTCACCTCATCAGCACTTTTCTGCCTAGCAAATACTACCTACGAACGCATCCAAACCCGCATTATAATCCTTACACGAGGATTCCACAATATTTTACCAATAACTACCACTTGATGACTACTAGCAAACCTCATAAATATTGCCACTCCACCAAGCATCAATTTCACAAGCGAACTATTAATCGCATCCTCTCTTTTTAATTGATGTCCTATATCAATTATCCTTTTTGGACTGCTCATATTAATCACTGCCTCATACTCCCTACATATATTCCTATCAACACAAATAAACACTCAAATACTCAATTCTCCCATCCAACCCACCCACTCACGAGAACACCTAATTATAACAATACACATTATCCCACTCATACTAATCTCTTTAAAACCAGAGTTAGTAATC-
>AJ830245.1_Bungarus_candidus_Indonesia
CCTATCGCCGGGTCCATAGTCTTAGCTGCAATCCTCCTAAAACTTGGAGGATATGGTATTATCCGAATATCCCAAATTTTACCCCTACCTAAAACAGACATATTTCTCCCATTTATTGTGCTTTCCCTATGGGGGGCCGTTCTAGCAAGCCTAACTTGCTTACAACAAACAGATCTAAAATCTCTTATCGCATACTCCTCAATCAGCCACATGGGCCTAGTAGTCGCTGCAATCTCTATCCAAACACAATGAAGCCTAATAGGAGCCATAATAATGATAATCGCCCATGGTTTTACCTCATCAGCACTTTTTTGCCTAGCAAATACTACCTATGAACGCACCCAAACTCGCATTATAATTCTGACACGAGGATTCCACAATATTCTACCAATAACTACATCCTGATGACTACTAGCTAACCTTATAAATATTGCCACCCCACCAAGTATTAATTTTACAAGTGAACTCCTAATTGCATCCTCTCTCTTTAACTGATGTCCCACATCAATCATCCTCTTTAGCTTACTAATACTTATTACAGCCTCATACTCACTACATATATTTATATCAACACAAATAAATACCATACTACTCAACACCCCAATTCAACCTGCTCTCTCACGAGAACATCTAATTATAACACTACACATTACCCCACTCATGTTGATCTCCATAAAACCAGAACTAGTGTTT-
>AJ830246.1_Bungarus_candidus_Thailand
CCTATCGCCGGGTCCATAGTCTTAGCTGCAATCCTCCTAAAACTTGGAGGATATGGTATTATCCGAATATCCCAAATTTTACCCCTACCTAAAACAGACATATTTCTCCCATTTATTGTGCTTTCCCTATGAGGAGCCGTTCTAGCAAGCCTAACTTGCTTACAACAAACAGATCTAAAATCTCTTATCGCATACTCCTCAATCAGCCACATGGGCCTAGTAGTCGCTGCAATCTCTATTCAAACACAATGAAGCCTAATAGGAGCCATAATAATGATAATCGCCCATGGTTTTACCTCATCAGCACTTTTTTGCCTAGCAAATACTACCTATGAACGCACCCAAACTCGCATTATAATTCTGACACGAGGATTCCACAATATTCTACCAATAACTACATCCTGATGACTACTAGCTAACCTTATAAATATTGCCACCCCACCAAGTATTAACTTTACAAGTGAACTCCTAATTGCATCCTCTCTCTTTAACTGATGTCCCACATCAATCATCCTCTTTGGTCTACTAATACTTATTACAGCCTCATACTCATTACACATATTTATATCAACACAAATAAATACCATACTACTCAACACCCCAATCCAACCTGCTCTCTCACGAGAACATCTAATTATAACACTACACATTACCCCACTCATATTGATCTCCATAAAACCAGAACTAGTATTT-
>AJ830247.1_Bungarus_candidus_Laos
CCTATCGCCGGGTCCATAGTCTTAGCTGCAATCCTCCTAAAACTTGGAGGATATGGTATTATCCGAATATCCCAAATTTTACCCCTACCTAAAACAGACATATTTCTCCCATTTATTGTGCTTTCCCTATGAGGAGCCGTTCTAGCAAGCCTAACTTGCTTACAACAAACAGATCTAAAATCTCTTATCGCATACTCCTCAATCAGCCACATGGGCCTAGTAGTCGCTGCAATCTCTATTCAAACACAATGAAGCCTAATAGGAGCCATAATAATGATAATCGCCCATGGTTTTACCTCATCAGCACTTTTTTGCCTAGCAAATACTACCTATGAACGCATCCAAACTCGCATTATAATTCTGACACGAGGATTCCACAATATTCTACCAATAACTACATCCTGATGACTACTAGCTAACCTTATAAATATTGCCACCCCACCAAGTATTAACTTTACAAGTGAACTCCTAATTGCATCCTCTCTCTTTAACTGATGTCCCACATCAATCATCCTCTTTGGTCTACTAATACTTATTACAGCCTCATACTCACTACACATATTTATATCAACACAAATAAATACCATACTACTCAACACTCCAATCCAACCTGCTCTCTCACGAGAACATCTAATTATAACACTACACATTACCCCACTCATATTGATCTCCATAAAACCAGAACTAGTATTT-
>AJ830248.1_Bungarus_multicinctus_Myanmar
CCTATCGCCGGGTCCATAGTCTTAGCTGCAATCCTTTTAAAACTTGGAGGATATGGTATTATCCGAATGTCCCAAATTTTACCCTTACCTAAAACAGATATATTTCTCCCATTTATTGTGCTATCCCTATGGGGAGCCATTCTAGCAAGCCTAACTTGCTTACAACAAACAGACCTAAAATCTCTTATCGCATACTCCTCAATCAGCCACATGGGCCTAGTAGTTGCTGCAATCTCCATTCAAACACAATGAAGCCTAATAGGGGCTATAATAATAATAGTTGCTCATGGTTTTACCTCATCAGCACTTTTTTGCCTAGCAAATACTACTTATGAACGCACCCAAACTCGTATTATAGTCCTAACACGAGGATTCCACAATATTATACCAATAACTACCTCCTGATGACTACTAGCCAATCTTATAAATATTGCTACCCCACCAAGTATTAACTTTACAAGTGAACTCCTAATCGCATCCTCTCTTTTTAACTGATGTCCTACATCAATTATCCTCTTTGGCCTACTAATAATTATCACAGCCTCATACTCACTACACATGTTCCTATCAACACAAATAAACACCATACTACTTAATACCCCAATTCAGCCCGCTCTCTCACGAGAACATCTTATTATAACACTTCACATTATTCCACTTATACTGATTTCCATAAAACCAGAACTAGTCTTT-
>AJ830251.1_Bungarus_flaviceps_Malaysia
CCCATTGCAGGGTCTATAATTTTAGCCGCCGTTCTGCTAAAACTAGGAGGATATGGTATTATTCGAATATCACAAACCTTACCTATCCTAAAAACAGACACATTTCTCCCATTTATTGTCCTATCTCTTTGAGGCGCCACCCTAGCAAGTCTTACCTGCCTACAACAGACAGATCTAAAATCTTTAATCGCATACTCTTCAATTAGCCACATAGGCCTAGTAATCGCTGCAATCTCCATCCAAACACAATGAGGCCTAACAGGGGCAATAGCTATAATAATTGCTCACGGTTTCACCTCATCAGCACTTTTCTGCCTAGCAAACACTACCTATGAACGCACCAAAACTCGCATTATAATCCTTACACGGGGGTTCCATAACATTTTACCAATAACTACAACCTGATGACTCCTAATTAATCTTATAAACATTGCCACCCCACCAAGCATTAACTTTACAAGCGAACTCATAATTGCATCCTCACTATTCAACTGATGTCCAATAACAATTATTATATTTGGATTATTAATACTAATTACAGCCTCGTACTCCTTACATATATTCCTATCAACCCAAATAGGAACTCCAACACTAAACACCCCTATTCAACCTACACATTCACGAGAACACCTACTAATAACACTTCACATTACCCCACTATTATTAATCTCTCTAAAACCAGAACTAGTGGCC-
>AJ830252.1_Bungarus_candidus_Vietnam
CCTATCGCCGGGTCCATAGTCTTAGCTGCAATCCTCCTAAAACTTGGAGGATATGGTATTATCCGAATATCCCAAATTTTA---CTACCTAAAACAGACATATTTCTCCCATTTATTGTGCTTTCCCTATGAGGA---GCCCTAGCAAGCCTAACTTGCTTACAACAAACAGATCTAAAATCTCTTATCGCATACTCCTCAATCAGCCACATGGGCCTAGTAGTCGCTGCAATCTCTATTCAAACACAATGAAGCCTAATAGGAGCCATAATAATGATAATCGCCCATGGTTTTACCTCATCAGCACTTTTCTGCCTAGCAAATACTACCTATGAACGCACCCAAACTCGCATTATAATTCTGACACGAGGATTCCACAATATTCTACCAATAACTACATCCTGATGACTACTAGCTAACCTTATAAATATTGCCACTCCACCAAGTATTAACTTTACAAGTGAACTCCTAATTGCATCCTCTCTCTTTAACTGATGTCCCACATCAATCATCCTCTTTGGTCTACTAATACTTATTACAGCCTCATACTCACTACACATATTTATATCAACACAAATAAATACCATACTACTCAACACCCCAATCCAACCTGCTCTCTCACGAGAACATCTAATTATAACACTACACATTACCCCACTCATATTGATCTCCATAAAACCAGAACTAGTATTT-
>AJ830253.1_Bungarus_candidus_Vietnam
CCTATCGCCGGGTCCATAGTCTTAGCTGCAATCCTCCTAAAACTTGGAGGATATGGTATTATCCGAATATCCCAAATTTTACCCCTACCTAAAACAGACATATTTCTCCCATTTATTGTGCTTTCCCTATGAGGAGCCGTTCTAGCAAGCCTAACTTGCTTACAACAAACAGATCTAAAATCTCTTATCGCATACTCCTCAATCAGCCACATGGGCCTAGTAGTCGCTGCAATCTCTATTCAAACACAATGAAGCCTAATAGGAGCCATAATAATGATAATCGCCCATGGTTTTACCTCATCAGCACTTTTTTGCCTAGCAAATACTACCTATGAACGCACCCAAACTCGCATTATAATTCTGACACGAGGATTCCACAATATTCTACCAATAACTACATCCTGATGACTACTAGCTAACCTTATAAATATTGCCACCCCACCAAGTATTAACTTTACAAGTGAACTCCTAATTGCATCCTCTCTCTTTAACTGATGTCCCACATCAATCATCCTCTTTGGTCTACTAATACTTATTACAGCCTCATACTCACTACACATATTTATATCAACACAAATAAATACCATACTACTCAACACCCCA---CAACCTGGTCTCTCACGAGAACATCTAATTATAACACTACACATTACCCCACTCATATTGATCTCCATAAAACCAGAACTAGTATTT-
>AJ830254.1_Bungarus_candidus_Vietnam
CCTATCGCCGGGTCCATAGTCTTAGCTGCAATCCTCCTAAAACTTGGAGGATATGGTATTATCCGAATATCCCAAATTTTACCCCTACCTAAAACAGACATATTTCTCCCATTTATTGTGCTTTCCCTATGAGGAGCCGTTCTAGCAAGCCTAACTTGCTTACAACAAACAGATCTAAAATCTCTTATCGCATACTCCTCAATCAGCCACATGGGCCTAGTAGTCGCTGCAATCTCTATTCAAACACAATGAAGCCTAATAGGAGCCATAATAATGATAATCGCCCATGGTTTTACCTCATCAGCACTTTTTTGCCTAGCAAATACTACCTATGAACGCACCCAAACTCGCATTATAATTCTGACACGAGGATTCCACAATATTCTACCAATAACTACATCCTGATGACTACTAGCTAACCTTATAAATATTGCCACCCCACCAAGTATTAACTTTACAAGTGAACTCCTAATTGCATCCTCTCTCTTTAACTGATGTCCCACATCAATCATCCTCTTTGGTCTACTAATACTTATTACAGCCTCATACTCACTACACATATTTATATCAACACAAATAAATACCATACTACTCAACACCCCAATCCAACCTGCTCTCTCACGAGAACATCTAATTATAACACTACACATTATCCCACTCATATTGATCTCCATAAAACCAGAACTAGTATTT-
>AJ830255.1_Bungarus_candidus_Vietnam
CCTATCGCCGGGTCCATAGTCTTAGCTGCAATCCTCCTAAAACTTGGAGGATATGGTATTATCCGAATATCCCAAATTTTACCCCTACCTAAAACAGACATATTTCTCCCATTTATTGTGCTTTCCCTATGAGGAGCCGTTCTAGCAAGCCTAACTTGCTTACAACAAACAGATCTAAAATCTCTTATCGCATACTCCTCAATCAGCCACATGGGCCTAGTAGTCGCTGCAATCTCTATTCAAACACAATGAAGCCTAATAGGAGCCATAATAATGATAATCGCCCATGGTTTTACCTCATCAGCACTTTTTTGCCTAGCAAATACTACCTATGAACGCACCCAAACTCGCATTATAATTCTGACACGAGGATTCCACAATATTCTACCAATAACTACATCCTGATGACTACTAGCTAACCTTATAAATATTGCCACCCCACCAAGTATTAACTTTACAAGTGAACTCCTAATTGCATCCTCTCTCTTTAACTGATGTCCC---------------------------------------------------------------------------------ACCATACTACTCAACACCCCAATCCAACCTGCTCTCTCACGGGAACATCTAATTATAACACTACACATTACCCCACTCATATTGATCTCCATAAAACCAGAACTAGTATTT-
>EU547037.1_Bungarus_fasciatus
------------TCAATAGTATTAGCTGCAATCCTGTTAAAACTAGGAGGATATGGTATTATCCGAATATCCCAAATTTTACCTCTACTAAAAACAGATATATTCCTTCCATTTATTGTACTATCCTTATGAGGTGCTATCTTAGCAAGCCTAACCTGCTTACAACAAACAGACTTAAAATCACTTATCGCATACTCATCAATCAGCCACATGGGTTTAGTAATCGCTGCAATCTCTATCCAAACACAATGAGGCTTAACAGGGGCTATAATAATGATAATTGCCCATGGTTTCACCTCATCAGCACTTTTCTGCCTAGCAAATACTACCTACGAACGCACCCAAACCCGCATTATAATTCTTACACGAGGATTCCACAATATTTTACCAATAACTACTACTTGGTGACTCCTAGCTAACCTTATAAATATTGCCACTCCACCAAGCATTAATTTCACAAGTGAACTATTAATCGCATCCTCTCTTTTTAATTGGTGTCCTATGTCAATTATCCTATTTGGACTACTCATATTAATCACAGCCTCATATTCCCTACATATATTCCTATCAACACAAATAAATACTCAAACGTTCAATTCCCCCATCCAACCCACACACTCACGAGAACACCTAATTATAACAATACACATTATCCCACTCATACTAATCTCTTTAAAACCAGAATTAGTAATC-
>JF357926.1_Bungarus_fasciatus
---------------------TTAGCTGCAATCCTGTTAAAACTAGGAGGATATGGTATTATCCGAATATCCCAAATTTTACCTCTACTAAAAACAGATATATTCCTTCCATTTATTGTACTATCCTTATGAGGTGCTATCTTAGCAAGCCTAACCTGCTTACAACAAACAGACTTAAAATCACTTATCGCATACTCATCAATCAGCCACATGGGTTTAGTAATCGCTGCAATCTCTATCCAAACACAATGAGGCTTAACAGGGGCTATAATAATGATAATTGCCCATGGTTTCACCTCATCAGCACTTTTCTGCCTAGCAAATACTACCTACGAACGCACCCAAACCCGCATTATAATTCTTACACGAGGATTCCACAATATTTTACCAATAACTACTACTTGGTGACTCCTAGCTAACCTTATAAATATTGCCACTCCACCAAGCATTAATTTCACAAGTGAACTATTAATCGCATCCTCTCTTTTTAATTGGTGTCCTATGTCAATTATCCTATTTGGACTACTCATATTAATCACAGCCTCATATTCCCTACATATATTCCTATCAACACAAATAAATACTCAAACGTTCAATTCCCCCATCCAACCCACACACTCACGAGAACACCTAATTATAACAATACACATTATCCCACTCATACTAATCTCTTTAAAACCAGAATTAGTA----
>KC347501.1_Bungarus_ceylonicus_Kandy_Sri_Lanka
---------------ATGGTATTAGCTGCAATTCTGTTAAAACTTGGAGGTTACGGTATTATCCGAATATCTCAAATTTTACCTATACTCAAAACAGATATGTCCCTTCCATTTATTGTACTCTCCCTATGAGGAGCTATTTTAGCAAGTCTTACTTGTTTACAACAAACAGATTTAAAATCCCTTATTGCATACTCTTCAATTAGCCACATGGGGTTAGTAATTGCTGCAATCTCCATTCAAACTCAGTGAAGTCTCATAGGGGCTATGATAATAATAATTGCCCATGGCTTTACTTCATCAGCACTTTTTTGTCTAGCGAATACCACATATGAACGCACCCAAACTCGTATTATAATCTTAACACGGGGGCTCCATAATATTTTACCAATAACTACCGCCTGATGACTACTGGCTAACCTTATAAACATCGCCACACCACCAAGTATCAATTTTACAAGCGAACTCCTAATTGCATCCTCTCTTTTTAACTGATGCCCTATATCAATTATCCTTTTTGGCTTACTAATACTTATTACAGCCTCATACTCCCTACATATATTTCTTTCAACACAAATAAATACTCTGATACTTAACATCCCAATCCAACCCGCTCTTTCACGAGAACATCTCACTATAGCACTCCATATCATCCCACTAATATTAATCTCAATAAAACCAGAACTAGTAATT-
>KX130763.1_Bungarus_fasciatus_Indonesia
---------------------------------CTGTTAAAACTAGGAGGATATGGCATTATCCGAATATCCCAAATTTTGCCTCTACTAAAAACAGATATATTCCTCCCATTTATTGTACTATCCTTGTGAGGTGCTATCTTAGCAAGCCTAACCTGCTTACAACAAACAGACTTAAAATCACTCATCGCATACTCATCAATCAGCCACATAGGTTTAGTAATTGCTGCAATTTCTATCCAAACACAATGAGGCTTAACAGGAGCTATAATAATGATAATTGCCCATGGTTTCACCTCATCAGCACTTTTCTGCCTAGCAAATACTACCTACGAACGCATCCAAACCCGCATTATAATCCTTACACGAGGATTCCACAATATTTTACCAATAACTACCACTTGATGACTACTAGCAAACCTCATAAATATTGCCACTCCACCAAGCATCAATTTCACAAGCGAACTATTAATCGCATCCTCTCTTTTTAATTGATGTCCTATATCAATTATCCTTTTTGGACTGCTCATATTAATCACTGCCTCATACTCCCTACATATATTCCTATCAACACAAATAAACACTCAAATACTCAATTCTCCCATCCAACCCACCCACTCACGAGAACACCTAATTATAACAATACACATTATCCCACTCATACTAATCTCTTTAAAGCCAGAGTTAGTAATC-
>MT346799.1_Bungarus_caeruleus_West_Bengal_India
------------------------------------------CTTGGAGGCTACGGTATTATCCGAATATCTCAAATTTTA---TTACTTAAAACAGATATATTCCTCCCATTTATTGTACTCTCCCTGTGAGGGGCAATTTTAGCAAGTCTTACTTGCCTACAACAAACAGATCTAAAATCCCTTATCGCATATTCTTCAATCAGCCATATGGGATTAGTAGTCGCCGCAATCTCTATTCAAACACAGTGAAGTTTAATAGGAGCTATAATAATAATAATTGCCCATGGTTTTACCTCA---------------------AATACTACCTATGAACGCACCCAAACTCGTATTATAATTCTAACACGAGGATTCCATAATATTTTACCGATAGCTACCACTTGGTGATTATTAACCAACCTTATAAATATCGCTACACCACCAAGTATCAACTTTACAAGTGAACTCTTAATCGCATCCTCTCTCTTTAACTGGTGTCCGGTATCAGTTATCCTTTTTGGCTTACTAATACTTATTACGGCTTCATATTCCCTACATATATTTCTTTCAACACAGATAAATTCTCTAATACTCAATACTCCAATCCAGCCCTCCCTCTCACGAGAACATCTCATTATAACACTCCATTTAACCCCACTAATATTAATTTCTATAAAACCGGAACTAGTAATT-
>MT346800.1_Bungarus_caeruleus_West_Bengal_India
---------------------------------------AAACTTGGAGGCTACGGTATTATCCGAATATCTCAAATTTTACCATTACTTAAAACAGATATTTTCCTCCCATTTATTGTACTCTCCCTGTGAGGGGCAATTTTAGCAAGTCTTACTTGCCTACAACAAACAGATCTAAAATCCCTTATCGCATATTCTTCAATCAGCCATATGGGATTAGTAGTCGCCGCAATCTCTATTCAAACACAGTGAAGTTTAATAGGAGCTATAATAATAATAATTGCCCATGGTTTTACCTCATCAGCACTCTTTTGTCTAGCAAATACTACCTATGAACGCACCCAAACTCGTATTATAATTCTAACACGAGGATTCCATAATATTTTACCGATAGCTACCACTTGGTGATTATTAACCAACCTTATAAATATCGCTACACCACCAAGTATCAACTTTACAAGTGAACTCTTAATCGCATCCTCTCTCTTTAACTGGTGTCCGGTATCAGTTATCCTTTTTGGCTTACTAATACTTATTACGGCTTCATATTCCCTACATATATTTCTTTCAACACAGATAAATTCTCTAATACTCAATACTCCAATCCAGCCCTCCCTCTCACGAGAACATCTCATTATAACACTCCATTTAACCCCACTAATATTAATTTCTATAAAACCGGAACTAGTAATT-
>MT346801.1_Bungarus_fasciatus
------------------------------------TTAAAACTAGGAGGATATGGTATTATCCGAATATCCCAAATTTTGCCTCTACTAAAAACAGATATATTCCTTCCATTTATTGTATTATCCTTATGAGGTGCTATCTTAGCAAGCCTAACCTGCTTACAACAAACAGACCTAAAATCACTCATTGCATACTCATCAATCAGCCACATAGGTTTAGTAATCGCTGCAATTTCTATCCAAACACAATGAGGCTTAACAGGAGCTATAATAATGATAATTGCCCATGGTTTCACCTCATCAGCACTTTTCTGCCTAGCAAATACTACCTACGAACGCACCCAAACCCGCATTATAATCCTTACACGAGGATTCCACAATATTTTACCAATAACTACCACTTGATGACTACTAGCAAATCTTATAAATATTGCCACTCCACCAAGCATTAATTTCACAAGCGAACTATTAATCGCATCCTCTCTTTTTAATTGATGTCCTATGTCAATTATCCTTTTTGGATTACTCATATTAATCACAGCCTCC---------------------------------------CAAATACTCAATTCCCCCATCCAACCCGCCCACTCACGAGAACACCTAATTATAACAATACACATCATCCCACTCATATTAATCTCTTTAAAACCAGAATTAGTAATC-
>MT346802.1_Bungarus_fasciatus
---------------------------------------AAACTAGGAGGATATGGTATTATCCGAATATCCCAAATTTTGCCTCTACTAAAAACAGATATATTCCTTCCATTTATTGTATTATCCTTATGAGGTGCTATCTTAGCAAGCCTAACCTGCTTACAACAAACAGACCTAAAATCACTCATTGCATACTCATCAATCAGCCACATAGGTTTAGTAATCGCTGCAATTTCTATCCAAACACAATGAGGCTTAACAGGAGCTATAATAATGATAATTGCCCATGGTTTCACCTCATCAGCACTTTTCTGCCTAGCAAATACTACCTACGAACGCACCCAAACCCGCATTATAATCCTTACACGAGGATTCCACAATATTTTACCAATAACTACCACTTGATGACTACTAGCAAATCTTATAAATATTGCCACTCCACCAAGCATTAATTTCACAAGCGAACTATTAATCGCATCCTCTCTTTTTAATTGATGTCCTATATCAATTATCCTTTTTGGATTACTCATATTAATCACAGCCTCATACTCCCTACATATATTTCTATCAACACAAATAAATACTCAAATACTCAATTCCCCCATCCAACCCGCCCACTCACGAGAACACCTAATTATAACAATACACATCATCCCACTCATATTAATCTCTTTAAAACCAGAATTAGTAATC-
>AJ830237.1_Bungarus_candidus_Vietnam
---------------------------------------------------------------------------------------------------ATATTTCTCCCATTTATTGTGCTTTCCCTATGAGGAGCCGTTCTAGCAAGCCTAACTTGCTTACAACAAACAGATCTAAAATCTCTTATCGCATACTCCTCAATCAGCCACATGGGCCTAGTAGTCGCTGCAATCTCTATTCAAACACAATGAAGCCTAATAGGAGCCATAATAATGATAATCGCCCATGGTTTTACCTCATCAGCACTTTTTTGCCTAGCAAATACTACCTATGAACGCACCCAAACTCGCATTATAATTCTGACACGAGGATTCCACAATATTCTACCAATAACTACATCCTGATGACTACTAGCTAACCTTATAAATATTGCCACCCCACCAAGTATTAACTTTACAAGTGAACTCCTAATTGCATCCTCTCTCTTTAACTGATGTCCCACATCAATCATCCTCTTTGGTCTACTAATACTTATTACAGCCTCATACTCACTACACATATTTATATCAACACAAATAAATACCATACTACTCAACACCCCAATCCAACCTGCTCTCTCACGAGAACATCTAATTATAACACTACACATTACCCCACTCATATTGATCTCCATAAAACCAGAACTAGTATTT-
>AJ830229.1_Bungarus_candidus_Vietnam
---------------------------------------------------------------------------------------------------ATATTTCTCCCATTTATTGTGCTTTCCCTATGAGGAGCCGTTCTAGCAAGCCTAACTTGCTTACAACAAACAGATCTAAAATCTCTTATCGCATACTCCTCAATCAGCCACATGGGCCTAGTAGTCGCTGCAATCTCTATTCAAACACAATGAAGCCTAATAGGAGCCATAATAATGATAATCGCCCATGGTTTTACCTCATCAGCACTTTTTTGCCTAGCAAATACTACCTATGAACGCACCCAAACTCGCATTATAATTCTGACACGAGGATTCCACAATATTCTACCAATAACTACATCCTGATGACTACTAGCTAACCTTATAAATATTGCCACCCCACCAAGTATTAACTTTACAAGTGAACTCCTAATTGCATCCTCTCTCTTTAACTGATGTCCCACATCAATCATCCTCTTTGGTCTACTAATACTTATTACAGCCTCATACTCACTACACATATTTATATCAACACAAATAAATACCATACTACTCAACACCCCAATCCAACCTGCTCTCTCACGAGAACATCTAATTATAACACTACACATTACCCCACTCATATTGATCTCCATAAAACCAGAACTAGTATTT-
>AJ830226.1_Bungarus_candidus_Vietnam
CCTATCGCCGGGTCCATAGTCTTAGCTGCAATCCTCCTAAAACTTGGAGGATATGGTATTATCCGAATATCCCAAATTTTACCCCTACCTAAAACAGACATATTTCTCCCATTTATTGTGCTTTCCCTATGAGGAGCCGTTCTAGCAAGCCTAACTTGCTTACAACAAACAGATCTAAAATCTCTTATCGCATACTCCTCAATCAGCCACATGGGCCTAGTAGTCGCTGCAATCTCTATTCAAACACAATGAAGCCTAATAGGAGCCATAATAATGATAATCGCCCATGGTTTTACCTCATCAGCACTTTTTTGCCTAGCAAATACTACCTATGAACGCACCCAAACTCGCATTATAATTCTGACACGAGGATTCCACAATATTCTACCAATAACTACATCCTGATGACTACTAGCTAACCTTATAAATATTGCCACCCCACCAAGTATTAACTTTACAAGTGAACTCCTAATTGCATCCTCTCTCTTTAACTGATGTCCCACATCAATCATCCTCTTTGGTCTACTAATACTTATTACAGCCTCATACTCACTACACATATTTATATCAACACAAATAAATACCATACTACTCAACACCCCAATCCAACCTGCTCTCTCACGAGAACATCTAATTATAACACTACACATTACCCCACTCATATTGATCTCCATAAAACCAGAACTAGTATTT-
>MW355496_Bungarus_caeruleus_Maharashtra_India
------------------------------------ATCGCCGGGGGAGGCTACGGTATTATCCGAATATCTCAAATTTTACCATTACTTAAAACAGACATATTCCTCCCATTTATTGTACTC---CTGTGAGGGGCAATTTTAGCAAGTCTTACTTGCCTACAACAAACAGATCTAAAATCTCTTATCGCATATTCTTCAATCAGCCATATGGGATTAGTAGTCGCCGCAATCTCTATTCAAACACAATGAAGTTTAATAGGAGCTATAATAATAATAATTGCCCATGGTTTTACCTCATCAGCACTCTTTTGTCTAGCAAATACTACCTATGAACGTACCCAAACT---ATTATAATTCTAACACGAGGATTCCATAATATTTTACCG---GCTACCACTTGGTGATTATTAACCAACCTTATAAATATCGCTACACCACCAAGTATCAACTTCACAAGTGAACTCTTA---GCATCCTCCCTCTTTAACTGGTGTCCAGTATCA---ATCCTTTTTGGCTTACTAATACTTATTACGGCTTCATATTCCCTACACATATTTCTTTCAACACAGATAAACACTCCAATACTCAATACTCCA---CAACCCTCCCTCTCACGAGAACATCTCATTATAACACTCCATTTAACCCCACTAATATTAATTTCCATAAAACCGGAACTAGTAATT-
>MW355495_Bungarus_sindanus_Maharashtra_India
---------------------------------------------------------ATTATCCGAATATCTCAAATTCTGCCTTTATTTAAAACAGATATGTTTCTTCCATTCATCGTTCTCTCCCTCTGGGGAGCGATTCTAGCAAGTCTAACTTGTTTACAACAAACAGATCTAAAATCCCTTATCGCATACTCTTCAATCAGCCATATAGGCCTAGTAATTGCCGCAGTCTCTATTCAAACCCAATGAGGCTTAACAGGAGCCATAATAATAATAATTGCCCATGGCTTTACTTCATCAGCACTTTTTTGTCTAGCAAACACTACCTATGAACGCACCCAAACCCGTATTATAGTTTTAACACGAGGATTCCACAATATTCTACCTATAACTACTACCTGATGACTACTAGCCAACCTCATAAATATCGCCACACCACCGAGTATCAACTTCACAAGCGAACTCTTAATTGCATCCTCTCTTTTTAACTGATGCCCTATATCAATCATCCTCTTTGGCCTACTAATACTTATTACAGCTTCATACTCCCTACACATATTTCTTTCAACACAAATAAATACTTCAATACTTAATATTCCAATCCAACCCGCTCACTCACGAAAACATCTTATTATAGCACTACACATTACCCCGCTAATACTAATCTCAATAAAACCAGAATTAGTAATT-
>MW355494_Bungarus_romulusi_Karnataka_India
------------------------------ATCCTGTTAAAACTTGGAGGTTATGGCATTATCCGAATATCTCAAATTTTACCACTACTTAAAACAGATATATTCCTTCCATTTATTGTACTCTCCCTGTGAGGGGCAATTTTAGCAAGTCTTACTTGCTTACAACAAACAGATCTAAAATCCCTTATCGCATACTCTTCGATTAGCCATATAGGGTTAGTGATCGCCGCAATCTCTATTCAAACACAGTGAAGTTTAATAGGAGCTATAATAATAATAATTGCCCATGGCTTTACCTCATCAGCACTCTTTTGTCTAGCAAACACTACCTATGAACGTACCCAAACTCGCATTATAATTCTAACACGAGGACTTCATAATATTTTACCAATAGCTACCATTTGATGATTACTAGCCAACCTTACAAACATCGCCACACCACCAAGTATCAACTTCACAAGTGAACTCTTAATCGCATCCTCTCTCTTTAACTGATGTCCTATATCAGTTATCCTTTTTGGCTTACTAATACTTATTACGGCTTCATACTCTCTACATATATTTCTTTCAACACAAATAAATACTCTAATACTCAACACCCCAATCCAACCCACCCTCTCACGAGAACATCTCATTATAACACTCCATATAGCCCCACTAATATTAATTTCCATAAAACCGGAACTAGTAATT-
>X1_Bungarus_caeruleus_Pakistan
------------------------------------------------------------------------------------------------------------------ATTGTACTCTCCCTGTGAGGAGCAATTTTAGCAAGTCTTACTTGCCTACAACAAACAGATCTAAAATCCCTTATCGCATATTCTTCAATCAGCCACATGGGATTAGTAGTCGCCGCAATCTCTATTCAAACACAGTGAAGTTTAATAGGAGCTATAATAATAATAATTGCCCATGGTTTTACCTCATCAGCACTCTTTTGTCTAGCAAATACTACCTATGAACGTACCCAAACTCGTATTATAATTCTAACACGAGGGTTCCATAATATTTTACCGATAGCTACCGCTTGGTGATTATTAACCAACCTTATAAATATCGCTACACCACCAAGCATCAACTTTACAAGCGAACTCTTAATCGCATCCTCTCTCTTTAACTGGTGTCCGGTATCAGTTATCCTTTTTGGCTTACTAATACTTATTACGGCTTCATATTCCCTACACATATTTCTTTCAACACAGATAAACACTCTAATACTCAATACTCCAATCCAACCCTCCCTCTCACGAGAACATCTCATCATAACACTCCATTTAACCCCACTAATATTAATTTCCATAAAACCGGAACTAGTAATT-
>X2_Bungarus_caeruleus_Pakistan
------------------------------------------------------------------------------------------------------------------ATTGTACTCTCCCTGTGAGGAGCAATTTTAGCAAGTCTTACTTGCCTACAACAAACAGATCTAAAATCCCTTATCGCATATTCTTCAATCAGCCACATGGGATTAGTAGTCGCCGCAATCTCTATTCAAACACAGTGAAGTTTAATAGGAGCTATAATAATAATAATTGCCCATGGTTTTACCTCATCAGCACTCTTTTGTCTAGCAAATACTACCTATGAACGTACCCAAACTCGTATTATAATTCTAACACGAGGGTTCCATAATATTTTACCGATAGCTACCGCTTGGTGATTATTAACCAACCTTATAAATATCGCTACACCACCAAGCATCAACTTTACAAGCGAACTCTTAATCGCATCCTCTCTCTTTAACTGGTGTCCGGTATCAGTTATCCTTTTTGGCTTACTAATACTTATTACGGCTTCATATTCCCTACACATATTTCTTTCAACACAGATAAACACTCTAATACTCAATACTCCAATCCAACCCTCCCTCTCACGAGAACATCTCATCATAACACTCCATTTAACCCCACTAATATTAATTTCCATAAAACCGGAACTAGTAATT-
>X3_Bungarus_caeruleus_Pakistan
------------------------------------------------------------------------------------------------------------------ATTGTACTCTCCCTGTGAGGAGCAATTTTAGCAAGTCTTACTTGCCTACAACAAACAGATCTAAAATCCCTTATCGCATATTCTTCAATCAGCCACATGGGATTAGTAGTCGCCGCAATCTCTATTCAAACACAGTGAAGTTTAATAGGGGCTATAATAATAATAATTGCCCATGGTTTTACCTCATCAGCACTCTTTTGTCTAGCAAATACTACCTATGAACGTACCCAAACTCGTATTATAATTCTAACACGAGGGTTCCATAATATTTTACCGATAGCTACCGCTTGGTGACTATTAACCAACCTTATAAATATCGCTACACCACCAAGCATCAACTTTACAAGCGAACTCTTAATCGCATCCTCTCTCTTTAACTGGTGTCCGGTATCAGTTATCCTTTTTGGCTTACTAATACTTATTACGGCTTCATATTCCCTACACATATTTCTTTCAACACAGATAAACACTCTAATACTCAATACTCCAATCCAACCCTCCCTCTCACGAGAACATCTCATCATAACACTCCATTTAACCCCACTAATATTAATTTCCATAAAACCGGAACTAGTAATT-
>X4_Bungarus_caeruleus_Pakistan
------------------------------------------------------------------------------------------------------------------ATTGTACTCTCCCTGTGAGGAGCAATTTTAGCAAGTCTTACTTGCCTACAACAAACAGATCTAAAATCCCTTATCGCATATTCTTCAATCAGCCACATGGGATTAGTAGTCGCCGCAATCTCTATTCAAACACAGTGAAGTTTAATAGGGGCTATAATAATAATAATTGCCCATGGTTTTACCTCATCAGCACTCTTTTGTCTAGCAAATACTACCTATGAACGTACCCAAACTCGTATTATAATTCTAACACGAGGGTTCCATAATATTTTACCGATAGCTACCGCTTGGTGACTATTAACCAACCTTATAAATATCGCTACACCACCAAGCATCAACTTTACAAGCGAACTCTTAATCGCATCCTCTCTCTTTAACTGGTGTCCGGTATCAGTTATCCTTTTTGGCTTACTAATACTTATTACGGCTTCATATTCCCTACACATATTTCTTTCAACACAGATAAACACTCTAATACTCAATACTCCAATCCAACCCTCCCTCTCACGAGAACATCTCATCATAACACTCCATTTAACCCCACTAATATTAATCTCCATAAAACCGGAACTAGTAATT-
>EU546997.1_Naja_naja
------------TCCATAGTTCTGGCCGCAGTCCTACTAAAACTGGGCGGATACGGCATTATTCGAATAGCCCAAACCCTGCCCACACTAAAAACAGATGTCTTCCTCCCATTCATCGTACTATCCCTATGGGGAGCCACCCTAGCAAGCTTAACCTGCCTACAACAAACAGACTTAAAATCTCTAATCGCATACTCCTCAATTAGCCACATAGGCTTAGTAATCGCCGCAATCTCCATTCAAACACAATGAAGCCTAGCAGGGGCCATAGCCATAATAATTGCCCACGGTTTCACCTCATCAGCACTATTCTGCTTAGCAAACACTACATACGAGCGAACCAAGACTCGTATTATGATCCTAACACGAGGCTTCCATAACATCCTACCAATAACTACTACCTGATGGCTCCTAGCCAACCTCATAAACATTGCCACCCCACCAAGTATTAACTTCACCTGTGAACTACTAATCGCATCCTCCCTATTCAACTGATGTCCGACCTCAATCATTCTATTTGGACTGTTGATGCTAATTACAGCCACATACTCCCTACACATATTTCTATCTACACAAATAAATACACCAACACTAAACACCCATATTCAACCAACACACTCACGAGAACACCTACTTATAACAATACATATCATCCCACTCATCCTAGTCTCTCTAAAACCAGAATTAGTAATAc
