# Supplementary material for: A Wolf in Another Wolf’s Clothing: Post-Genomic Regulation Dictates Venom Profiles of Medically-Important Cryptic Kraits in India
Source: Toxins (Basel). 2021 Jan 19;13(1):69. doi: 10.3390/toxins13010069 (PMC7832344; doi:10.3390/toxins13010069)
Supplement: Supplementary file 1 [file toxins-13-00069-s001.zip › File S2. Bungarus_CytB_seq.fas]

>AF217830.1_Bungarus_fasciatus_Ayeyarwady_Myanmar
ATGTTACTAATATCTAATCTTCTTCCAGTCGGATCCAACATTTCCACCTGATGAAACTTTGGCTCTATATTACTAACCTGTCTCCTACTACAAATTATAACAGGGTTCTTTTTAGCAATTCATTATACAGCTAACATTAATCTAGCTTTCTCATCAGTAGTACATATTCTGCGTGATGTACCTTACGGATGAATCATACAAAACATTCATGCAATCGGCGCATCCCTATTCTTTATTTGTATCTATATCCATATCGCACGAGGACTTTACTACGGCCTTTATCTCAATAAAGAAGTATGATTATCAGGGACTGCTCTACTAATCACCCTTATAGCAACAGCCTTTTTCGGTTACGTCCTTCCTTGAGGACAAATATCATTCTTGGCAGCAACAGTAATTACAAACTTACTTACCGCAATCCCATACTTAGGAAACACACTAACAATCTGACTATGAGGCGGATTCTCTATTAATGATCCAACTCTTACCCGCTTCTTCGCCCTACATTTTATCCTTCCATTCGCTATTATTTCCTTATCCTCAATCCATATCATTCTTCTTCATAATGAAGGATCAAATAATCCACTTGGCACTAACTCAGATATTGACAAAATCCCTTTACATCCATACCATTCCTACAAAGATATATTAATAATTACCATCATAATCACCATACTATTTATTACCATATCATTTACACCTAATTTACTCAATGACCCAGAAAATTTCTCTAAAGCCAACCCACTATTAACACCACAACACATCAAACCTGAATGATACTTCTTATTTGCTTATGGTATCCTGCGATCAATCCCAAACAAACTTGGAGGAACAATAGCCCTGATTATATCAGTTGCTATCCTAATTACAGTTCCATTTACCCACACCTCTCATACCCGTTCTATATTATTTCGTCCACTAACACAAATCTTATTCTGGACATTAATCTCAACCTTTATTATTATTACATGAACAGCCACCAAACCCGTAGAATCACCATTCATCTCTATCAGCCAAATAACTTCGATTATCTACTTCTCCTTCTTCATTATTAACCCATTA-
>MG657271.1_Bungarus_candidus
------------------------------------------------TGATGAAATTTCGGCTCTATGCTTATAACCTGTCTTTTACTACAAATTATAACAGGCTTTTTCCTAGCAATCCACTATACAGCTAATATTGACTTAGCTTTCTCATCTGTAATCCATATCATACGTGACGTACCCTATGGATGAACCATACAAAATATTCATGCAATTAGCGCATCACTATTCTTTATTTGCATTTACATCCATATTGCACGAGGACTATACTATGGTCTATACCTCAATAAAGAAGTCTGATTATCAGGAACCGCCCTATTAATCACTCTAATAGCAACAGCTTTCTTTGGCTACGTCCTCCCATGAGGACAAATGTCATTCTGAGCGGCAACAGTAATTACAAACTTACTCACCGCAATTCCATACCTAGGAAACACACTAACAACCTGACTTTGAGGTGGTTTCTCCATTAATGATCCAACTCTCACCCGATTTTTTGCTTTACACTTCATCCTCCCATTCGCCATTATCTCCCTATCCTCAATCCACATTCTCCTCCTTCACAATGAAGGATCAAACAACCCACTTGGTACTAATTCAGATATCGATAAGATTCCACTACACCCATATCACTCCTACAAAGACATATTAATAATTACCATCATAATTACCTTATTATTCACGATTCTATCGTTTACACCTAATTTAATAAACGATCCAGAAAACTTCTCCAAAGCCAACCCACTAATAACACCACAACACATTAAACCCGAATGATACTTTCTATTTGCCTATGGTATTCTCCGATCAATCCCAAATAAACTAGGAGGAACAATAGCTCTAATTATATCAATTGCTATTCTAATTACAGCTCCTTTTACTCATACCTCCTACACCCGCTCCATAACCTTTCGTCCATTTATACAAATCCTATTTTGAACATTAATCTCAACCTTTATTATTATTACATGAACAGCCACTAAACCTGTAGAATCACCATTCATTCTTATCAGCCAAACAACTTCAATTATTTATTTCTCCTTCTTTATTATTAATCCC----
>MG657272.1_Bungarus_candidus
---------------------------------TCCAACATCTCCACCTGATGAAATTTCGGCTCTATGCTTATAACCTGTCTTTTACTACAAATTATAACAGGCTTTTTCCTAGCAATCCACTATACAGCTAATATTGACTTAGCTTTCTCATCTGTAATCCATATCATACGTGACGTACCCTATGGATGAACCATACAAAATATTCATGCAATTAGCGCATCACTATTCTTTATTTGCATTTACATCCATATTGCACGAGGACTATACTATGGTCTATACCTCAATAAAGAAGTCTGATTATCAGGAACCGCCCTATTAATCACTCTAATAGCAACAGCTTTCTTTGGCTACGTCCTCCCATGAGGACAAATGTCATTCTGAGCGGCAACAGTAATTACAAACTTACTCACCGCAATTCCATACCTAGGAAACATACTAACAACCTGACTTTGAGGTGGTTTCTCCATTAATGATCCAACTCTCACCCGATTTTTTGCTTTACACTTCATCCTCCCATTCGCCATTATCTCCCTATCCTCAATCCACATTCTCCTCCTTCACAATGAAGGATCAAACAACCCACTTGGTACTAATTCAGATATCGATAAGATTCCACTACACCCATATCACTCCTACAAAGACATATTAATAATTACCATCATAATTACCTTATTATTCACGATTCTATCGTTTACACCCAATTTAATAAACGATCCAGAAAACTTCTCCAAAGCCAACCCACTAATAACACCACAACACATTAAACCCGAATGATACTTTCTATTTGCCTATGGTATTCTCCGATCAATCCCAAATAAACTAGGAGGAACAATAGCTCTAATTATATCAATTGCTATTCTAATTACAGCTCCTTTTACTCATACCTCCTACACCCGCTCCATAACCTTTCGTCCATTTATACAAATCCTATTTTGAACATTAATCTCAACCTTTATTATTATTACATGAACAGCCACTAAACCTGTAGAATCACCATTCATTCTTATCAGCCAAACAACTTCAATTATTTATTTCTCCTTCTTTATTATTAAT-------
>MG657273.1_Bungarus_candidus
---------------------------GTCGGATCCAACATCTCCACCTGATGAAATTTCGGCTCTATGCTTATAACCTGTCTTTTACTACAAATTATAACAGGCTTTTTCCTAGCAATCCACTATACAGCTAATATTGACTTAGCTTTCTCATCTGTAATCCATATCATACGTGACGTACCCTATGGATGAACCATACAAAATATTCATGCAATTAGCGCATCACTATTCTTTATTTGCATTTACATCCATATTGCACGAGGACTATACTATGGTCTATACCTCAATAAAGAAGTCTGATTATCAGGAACCGCCCTATTAATCACTCTAATAGCAACAGCTTTCTTTGGCTACGTCCTCCCATGAGGACAAATGTCATTCTGAGCGGCAACAGTAATTACAAACTTACTCACCGCAATTCCATACCTAGGAAACACACTAACAACCTGACTTTGAGGTGGTTTCTCCATTAATGATCCAACTCTCACCCGATTTTTTGCTTTACACTTCATCCTCCCATTCGCCATTATCTCCCTATCCTCAATCCACATTCTCCTCCTTCACAATGAAGGATCAAACAACCCACTTGGTACTAATTCAGATATCGATAAGATTCCACTACACCCATATCACTCCTACAAAGACATATTAATAATTACCATCATAATTACCTTATTATTCACGATTCTATCGTTTACACCTAATTTAATAAACGATCCAGAAAACTTCTCCAAAGCCAACCCACTAATAACACCACAACACATTAAACCCGAATGATACTTTCTATTTGCCTATGGTATTCTCCGATCAATCCCAAATAAACTAGGAGGAACAATAGCTCTAATTATATCAATTGCTATTCTAATTACAGCTCCTTTTACTCATACCTCCTACACCCGCTCCATAACCTTTCGTCCATTTATACAAATCCTATTTTGAACATTAATCTCAACCTTTATTATTATTACATGAACAGCCACTAAACCTGTAGAATCACCATTCATTCTTATCAGCCAAACAACTTCAATTATTTATTTCTCCTTCTTTATTATTAATCCCTTA-
>MG657274.1_Bungarus_candidus
------------------------------------------------TGATGAAATTTCGGCTCTATGCTTATAACCTGTCTTTTACTACAAATTATAACAGGCTTTTTCCTAGCAATCCACTATACAGCTAATATTGACTTAGCTTTCTCATCTGTAATCCATATCATACGTGACGTACCCTATGGATGAACCATACAAAATATTCATGCAATTAGCGCATCACTATTCTTTATTTGCATTTACATCCATATTGCACGAGGACTATACTATGGTCTATACCTCAATAAAGAAGTCTGATTATCAGGAACCGCCCTATTAATCACTCTAATAGCAACAGCTTTCTTTGGCTACGTCCTCCCATGAGGACAAATGTCATTCTGGGCGGCAACAGTAATTACAAACTTACTCACCGCAATTCCATACCTAGGAAACACACTAACAACCTGACTTTGAGGTGGTTTCTCCATTAATGATCCAACTCTCACCCGATTTTTTGCTTTACACTTCATCCTCCCATTCGCCATTATCTCCCTATCCTCAATCCACATTCTCCTCCTTCACAATGAAGGATCAAACAACCCACTTGGTACTAATTCAGATATCGATAAGATTCCACTACACCCATATCACTCCTACAAAGACATATTAATAATTACCATCATAATTACCTTATTATTCACGATTCTATCGTTTACACCTAATTTAATAAACGATCCAGAAAACTTCTCCAAAGCCAACCCACTAATAACACCACAACACATTAAACCCGAATGATACTTTCTATTTGCCTATGGTATTCTCCGATCAATCCCAAATAAACTAGGAGGAACAATAGCTCTAATTATATCAATTGCTATTCTAATTACAGCTCCTTTTACTCATACCTCCTACACCCGCTCCATAACCTTTCGTCCATTTATACAAATCCTATTTTGAACATTAATCTCAACCTTTATTATTATTACATGAACAGCCACTAAACCTGTAGAATCACCATTCATTCTTATCAGCCAAACAACTTCAATTATTTATTTCTCCTTCTTTATTATTAAT-------
>MG657275.1_Bungarus_candidus
------------------------------GGATCCAACATCTCCACCTGATGAAATTTCGGCTCTATGCTTATAACCTGTCTTTTACTACAAATTATAACAGGCTTTTTCCTAGCAATCCACTATACAGCTAATATTGACTTAGCTTTCTCATCTGTAATCCATATCATACGTGACGTACCCTATGGATGAACCATACAAAATATTCATGCAATTAGCGCATCACTATTCTTTATTTGCATTTACATCCATATTGCACGAGGACTATACTATGGTCTATACCTCAATAAAGAAGTCTGATTATCAGGAACCGCCCTATTAATCACTCTAATAGCAACAGCTTTCTTTGGCTACGTCCTCCCATGAGGACAAATGTCATTCTGAGCGGCAACAGTAATTACAAACTTACTCACCGCAATTCCATACCTAGGAAACACACTAACAACCTGACTTTGAGGTGGTTTCTCCATTAATGATCCAACTCTCACCCGATTTTTTGCTTTACACTTCATCCTCCCATTCGCCATTATCTCCCTATCCTCAATCCACATTCTCCTCCTTCACAATGAAGGATCAAACAACCCACTTGGTACTAATTCAGATATCGATAAGATTCCACTACACCCATATCACTCCTACAAAGACATATTAATAATTACCATCATAATTACCTTATTATTCACGATTCTATCGTTTATACCTAATTTAATAAACGATCCAGAAAACTTCTCCAAAGCCAACCCACTAATAACACCACAACACATTAAACCCGAATGATACTTTCTATTTGCCTATGGTATTCTCCGATCAATCCCAAATAAACTAGGAGGAACAATAGCTCTAATTATATCAATTGCTATTCTAATTACAGCTCCTTTTACTCATACCTCCTACACCCGCTCCATAACCTTTCGTCCATTTATACAAATCCTATTTTGAACATTAATCTCAACCTTTATTATTATTACATGAACAGCCACTAAACCTGTAGAATCACCATTCATTCTTATCAGCCAAACAACTTCAATTATTTATTTCTCCTTCTTTATTATT----------
>MG657276.1_Bungarus_candidus
---------------------------------------------------------TTCGGCTCTATGCTTATAACCTGTCTTTTACTACAAATTATAACAGGCTTTTTCCTAGCAATCCACTATACAGCTAATATTGACTTAGCTTTCTCATCTGTAATCCATATCATACGTGACGTACCCTATGGATGAACCATACAAAATATTCATGCAATTAGCGCATCACTATTCTTTATTTGCATTTACATCCATATTGCACGAGGACTATACTATGGTCTATACCTCAATAAAGAAGTCTGATTATCAGGAACCGCCCTATTAATCACTCTAATAGCAACAGCTTTCTTTGGCTACGTCCTCCCATGAGGACAAATGTCATTCTGAGCGGCAACAGTAATTACAAACTTACTCACCGCAATTCCATACCTAGGAAACACACTAACAACCTGACTTTGAGGTGGTTTCTCCATTAATGATCCAACTCTCACCCGATTTTTTGCTTTACACTTCATCCTCCCATTCGCCATTATCTCCCTATCCTCAATCCACATTCTCCTCCTTCACAATGAAGGATCAAACAACCCACTTGGTACTAATTCAGATATCGATAAGATTCCACTACACCCATATCACTCCTACAAAGACATATTAATAATTACCATCATAATTACCTTATTATTCACGATCCTATCGTTTACACCTAATTTAATAAACGATCCAGAAAACTTCTCCAAAGCCAACCCACTAATAACACCACAACACATTAAACCCGAATGATACTTTCTATTTGCCTATGGTATTCTCCGATCAATCCCAAATAAACTAGGAGGAACAATAGCTCTAATTATATCAATTGCTATTCTAATTACAGCTCCTTTTACTCATACCTCCTACACCCGCTCCATAACCTTTCGTCCATTTATACAAATCCTATTTTGAACATTAATCTCAACCTTTATTATTATTACATGAACAGCCACTAAACCTGTAGAATCACCATTCATTCTTATCAGCCAAACAACTTCAATTATTTATTTCTCCTTCTTTATTATT----------
>MG657277.1_Bungarus_candidus
------------------CTTCTCCCAGTCGGATCCAACATCTCCACCTGATGAAATTTCGGCTCTATGCTTATAACCTGTCTTTTACTACAAATTATAACAGGCTTTTTCCTAGCAATCCACTATACAGCTAATATTGACTTAGCTTTCTCATCTGTAATCCATATCATACGTGACGTACCCTATGGATGAACCATACAAAATATTCATGCAATTAGCGCATCACTATTCTTTATTTGCATTTACATCCATATTGCACGAGGACTATACTATGGTCTATACCTCAATAAAGAAGTCTGATTATCAGGAACCGCCCTATTAATCACTCTAATAGCAACAGCTTTCTTTGGCTACGTCCTCCCATGAGGACAAATGTCATTCTGGGCGGCAACAGTAATTACAAACTTACTCACCGCAATTCCATACCTAGGAAACACACTAACAACCTGACTTTGAGGTGGTTTCTCCATTAATGATCCAACTCTCACCCGATTTTTTGCTTTACACTTCATCCTCCCATTCGCCATTATCTCCCTATCCTCAATCCACATTCTCCTCCTTCACAATGAAGGATCAAACAACCCACTTGGTACTAATTCAGATATCGATAAGATTCCACTACACCCATATCACTCCTACAAAGACATACTAATAATTACCATCATAATTACCTTATTATTCACGATTCTATCGTTTACACCTAATTTAATAAACGATCCAGAAAACTTCTCCAAAGCCAACCCACTAATAACACCACAACACATTAAACCCGAATGATACTTTCTATTTGCCTATGGTATTCTCCGATCAATCCCAAATAAACTAGGAGGAACAATAGCTCTAATTATATCAATTGCTATTCTAATTACAGCTCCTTTTACTCATACCTCCTACACCCGCTCCATAACCTTTCGTCCATTTATACAAATCCTATTTTGAACATTAATCTCAACCTTTATTATTATTACATGAACAGCCACTAAACCTGTAGAATCACCATTCATTCTTATCAGCCAAACAACTTCAATTATTTATTTCTCCTTCTTTATTATT----------
>MG657278.1_Bungarus_candidus
---------------------------GTCGGATCCAACATCTCCACCTGATGAAATTTCGGCTCTATGCTTATAACCTGTCTTTTACTACAAATTATAACAGGCTTTTTCCTAGCAATCCACTATACAGCTAATATTGACTTAGCTTTCTCATCTGTAATCCATATCATACGTGACGTACCCTATGGATGAACCATACAAAATATTCATGCAATTAGCGCATCACTATTCTTTATTTGCATTTACATCCATATTGCACGAGGACTATACTATGGTCTATACCTCAATAAAGAAGTCTGATTATCAGGAACCGCCCTATTAATCACTCTAATAGCAACAGCTTTCTTTGGCTACGTCCTCCCATGAGGACAAATGTCATTCTGAGCGGCAACAGTAATTACAAACTTACTCACCGCAATTCCATACCTAGGAAACACACTAACAACCTGACTTTGAGGTGGTTTCTCCATTAATGATCCAACTCTCACCCGATTTTTTGCTTTACACTTCATCCTCCCATTCGCCATTATCTCCCTATCCTCAATCCACATTCTCCTCCTTCACAATGAAGGATCAAACAACCCACTTGGTACTAATTCAGATATCGATAAGATTCCACTACACCCATATCACTCCTACAAAGACATATTAATAATTACCATCATAATTACCTTATTATTCACGATTCTATCGTTTACACCTAATTTAATAAACGATCCAGAAAACTTCTCCAAAGCCAACCCACTAATAACACCACAACACATTAAACCCGAATGATACTTTCTATTTGCCTATGGTATTCTCCGATCAATCCCAAATAAACTAGGAGGAACAATAGCTCTAATTATATCAATTGCTATTCTAATTACAGCTCCTTTTACTCATACCTCCTACACCCGCTCCATAACCTTTCGTCCATTTATACAAATCCTATTTTGAACATTAATCTCAACCTTTATTATTATTACATGAACAGCCACTAAACCTGTAGAATCACCATTCATTCTTATCAGCCAAACAACTTCAATTATTTATTTCTCCTTCTTTATTATTAATCCCTTA-
>MG657279.1_Bungarus_candidus
------------------CTTCTCCCAGTCGGATCCAACATCTCCACCTGATGAAATTTCGGCTCTATGCTTATAACCTGTCTTTTACTACAAATTATAACAGGCTTTTTCCTAGCAATCCACTATACAGCTAATATTGACTTAGCTTTCTCATCTGTAATCCATATCATACGTGACGTACCCTATGGATGAACCATACAAAATATTCATGCAATTAGCGCATCACTATTCTTTATTTGCATTTACATCCATATTGCACGAGGACTATACTATGGTCTATACCTCAATAAAGAAGTCTGATTATCAGGAACCGCCCTATTAATCACTCTAATAGCAACAGCTTTCTTTGGCTACGTCCTCCCATGAGGACAAATGTCATTCTGAGCGGCAACAGTAATTACAAACTTACTCACCGCAATTCCATACCTAGGAAACACACTAACAACCTGACTTTGAGGTGGTTTCTCCATTAATGATCCAACTCTCACCCGATTTTTTGCTTTACACTTCATCCTCCCATTCGCCATTATCTCCCTATCCTCAATCCACATTCTCCTCCTTCACAATGAAGGATCAAACAACCCACTTGGTACTAATTCAGATATCGATAAGATTCCACTACACCCATATCACTCCTACAAAGACATATTAATAATTACCATCATAATTACCTTATTATTCACGATTCTATCGTTTACACCTAATTTAATAAACGATCCAGAAAACTTCTCCAAAGCCAACCCACTAATAACACCACAACACATTAAACCCGAATGATACTTTCTATTTGCCTATGGTATTCTCCGATCAATCCCAAATAAACTAGGAGGAACAATAGCTCTAATTATATCAATTGCTATTCTAATTACAGCTCCTTTTACTCATACCTCCTACACCCGCTCCATAACCTTTCGTCCATTTATACAAATCCTATTTTGAACATTAATCTCAACCTTTATTATTATTACATGAACAGCCACTAAACCTGTAGAATCACCATTCATTCTTATCAGCCAAACAACTTCAATTATTTATTTCTCCTTCTTTATTATTAATCCCTTA-
>MG657280.1_Bungarus_candidus
------------------CTTCTCCCAGTCGGATCCAACATCTCCACCTGATGAAATTTCGGCTCTATGCTTATAACCTGTCTTTTACTACAAATTATAACAGGCTTTTTCCTAGCAATCCACTATACAGCTAATATTGACTTAGCTTTCTCATCTGTAATCCATATCATACGTGACGTACCCTATGGATGAACCATACAAAATATTCATGCAATTAGCGCATCACTATTCTTTATTTGCATTTACATCCATATTGCACGAGGACTATACTATGGTCTATACCTCAATAAAGAAGTCTGATTATCAGGAACCGCCCTATTAATCACTCTAATAGCAACAGCTTTCTTTGGCTACGTCCTCCCATGAGGACAAATGTCATTCTGGGCGGCAACAGTAATTACAAACTTACTCACCGCAATTCCATACCTAGGAAACACACTAACAACCTGACTTTGAGGTGGTTTCTCCATTAATGATCCAACTCTCACCCGATTTTTTGCTTTACACTTCATCCTCCCATTCGCCATTATCTCCCTATCCTCAATCCACATTCTCCTCCTTCACAATGAAGGATCAAACAACCCACTTGGTACTAATTCAGATATCGATAAGATTCCACTACACCCATATCACTCCTACAAAGACATATTAATAATTACCATCATAATTACCTTATTATTCACGATTCTATCGTTTACACCTAATTTAATAAATGATCCAGAAAACTTCTCCAAAGCCAACCCACTAATAACACCACAACACATTAAACCCGAATGATACTTTCTATTTGCCTATGGTATTCTCCGATCAATCCCAAATAAACTAGGAGGAACAATAGCTCTAATTATATCAATTGCTATTCTAATTACAGCTCCTTTTACTCATACCTCCTACACCCGCTCCATAACCTTTCGTCCATTTATACAAATCCTATTTTGAACATTAATCTCAACCTTTATTATTATTACATGAACAGCCACTAAACCTGTAGAATCACCATTCATTCTTATCAGCCAAACAACTTCAATTATTTATTTCTCCTTCTTTATTATTAATCCC----
>MG657281.1_Bungarus_candidus
---------------------------GTCGGATCCAACATCTCCACCTGATGAAATTTCGGCTCTATGCTTATAACCTGTCTTTTACTACAAATTATAACAGGCTTTTTCCTAGCAATCCACTATACAGCTAATATTGACTTAGCTTTCTCATCTGTAATCCATATCATACGTGACGTACCCTATGGATGAACCATACAAAATATTCATGCAATTAGCGCATCACTATTCTTTATTTGCATTTACATCCATATTGCACGAGGACTATACTATGGTCTATACCTCAATAAAGAAGTCTGATTATCAGGAACCGCCCTATTAATCACTCTAATAGCAACAGCTTTCTTTGGCTACGTCCTCCCATGAGGACAAATGTCATTCTGGGCGGCAACAGTAATTACAAACTTACTCACCGCAATTCCATACCTAGGAAACACACTAACAACCTGACTTTGAGGTGGTTTCTCCATTAATGATCCAACTCTCACCCGATTTTTTGCTTTACACTTCATCCTCCCATTCGCCATTATCTCCCTATCCTCAATCCACATTCTCCTCCTTCACAATGAAGGATCAAACAATCCACTTGGTACTAATTCAGATATCGATAAGATTCCACTACACCCATATCACTCCTACAAAGACATATTAATAATTACCATCATAATTACCTTATTATTCACGATTCTATCGTTTACACCTAATTTAATAAACGATCCAGAAAACTTCTCCAAAGCCAACCCACTAATAACACCACAACACATTAAACCCGAATGATACTTTCTATTTGCCTATGGTATTCTCCGATCAATCCCAAATAAACTAGGAGGAACAATAGCTCTAATTATATCAATTGCTATTCTAATTACAGCTCCTTTTACTCATACCTCCTACACCCGCTCCATAACCTTTCGTCCATTTATACAAATCCTATTTTGAACATTAATCTCAACCTTTATTATTATTACATGAACAGCCACTAAACCTGTAGAATCACCATTCATTCTTATCAGCCAAACAACTTCAATTATTTATTTCTCCTTCTTTATTATTAATCCC----
>MG657282.1_Bungarus_candidus
---------------------------GTCGGATCCAACATCTCCACCTGATGAAATTTCGGCTCTATGCTTATAACCTGTCTTTTACTACAAATTATAACAGGCTTTTTCCTAGCAATCCACTATACAGCTAATATTGACTTAGCTTTCTCATCTGTAATCCATATCATACGTGACGTACCCTATGGATGAACCATACAAAATATTCATGCAATTAGCGCATCACTATTCTTTATTTGCATTTACATCCATATTGCACGAGGACTATACTATGGTCTATACCTCAATAAAGAAGTCTGATTATCAGGAACCGCCCTATTAATCACTCTAATAGCAACAGCTTTCTTTGGCTACGTCCTCCCATGAGGACAAATGTCATTCTGGGCGGCAACAGTAATTACAAACTTACTCACCGCAATTCCATACCTAGGAAACACACTAACAACCTGACTTTGAGGTGGTTTCTCCATTAATGATCCAACTCTCACCCGATTTTTTGCTTTACACTTCATCCTCCCATTCGCCATTATCTCCCTATCCTCAATCCACATTCTCCTCCTTCACAATGAAGGATCAAACAACCCACTTGGTACTAATTCAGATATCGATAAGATTCCACTACACCCATATCACTCCTACAAAGACATATTAATAATTACCATCATAATTACCTTATTATTCACGATTCTATCGTTTACACCTAATTTAATAAACGATCCAGAAAACTTCTCCAAAGCCAACCCACTAATAACACCACAACACATTAAACCCGAATGATACTTTCTATTTGCCTATGGTATTCTCCGATCAATCCCAAATAAACTAGGAGGAACAATAGCTCTAATTATATCAATTGCTATTCTAATTACAGCTCCTTTTACTCATACCTCCTACACCCGCTCCATAACCTTTCGTCCATTTATACAAATCCTATTTTGAACATTAATCTCAACCTTTATTATTATTACATGAACAGCCACTAAACCTGTAGAATCACCATTCATTCTTATCAGCCAAACAACTTCAATTATTTATTTCTCCTTCTTTATTATT----------
>MG657283.1_Bungarus_candidus
---------------------------GTCGGATCCAACATCTCCACCTGATGAAATTTCGGCTCTATGCTTATAACCTGTCTTTTACTACAAATTATAACAGGCTTTTTCCTAGCAATCCACTATACAGCTAATATTGACTTAGCTTTCTCATCTGTAATCCATATCATACGTGACGTACCCTATGGATGAACCATACAAAATATTCATGCAATTAGCGCATCACTATTCTTTATTTGCATTTACATCCATATTGCACGAGGACTATACTATGGTCTATACCTCAATAAAGAAGTCTGATTATCAGGAACCGCCCTATTAATCACTCTAATAGCAACAGCTTTCTTTGGCTACGTCCTCCCATGAGGACAAATGTCATTCTGGGCGGCAACAGTAATTACAAACTTACTCACCGCAATTCCATACCTAGGAAACACACTAACAACTTGACTTTGAGGTGGTTTCTCCATTAATGATCCAACTCTCACCCGATTTTTTGCTTTACACTTCATCCTCCCATTCGCCATTATCTCCCTATCCTCAATCCACATTCTCCTCCTTCACAATGAAGGATCAAACAACCCACTTGGTACTAATTCAGATATCGATAAGATTCCACTACACCCATATCACTCCTACAAAGACATATTAATAATTACCATCATAATTACCTTATTATTCACGATTCTATCGTTTACACCTAATTTAATAAACGATCCAGAAAACTTCTCCAAAGCCAACCCACTAATAACACCACAACACATTAAACCCGAATGATACTTTCTATTTGCCTATGGTATTCTCCGATCAATCCCAAATAAACTAGGAGGAACAATAGCTCTAATTATATCAATTGCTATTCTAATTACAGCTCCTTTTACTCATACCTCCTACACCCGCTCCATAACCTTTCGTCCATTTATACAAATCCTATTTTGAACATTAATCTCAACCTTTATTATTATTACATGAACAGCCACTAAACCTGTAGAATCACCATTCATTCTTATCAGCCAAACAACTTCAATTATTTATTTCTCCTTCTTTATTATT----------
>MG657284.1_Bungarus_candidus
---------------------------GTCGGATCCAACATCTCCACCTGATGAAATTTCGGCTCTATGCTTATAACCTGTCTTTTACTACAAATTATAACAGGCTTTTTCCTAGCAATCCACTATACAGCTAATATTGACTTAGCTTTCTCATCTGTAATCCATATCATACGTGACGTACCCTATGGATGAACCATACAAAATATTCATGCAATTAGCGCATCACTATTCTTTATTTGCATTTACATCCATATTGCACGAGGACTATACTATGGTCTATACCTCAATAAAGAAGTCTGATTATCAGGAACCGCCCTATTAATCACTCTAATAGCAACAGCTTTCTTTGGCTACGTCCTCCCATGAGGACAAATGTCATTCTGGGCGGCAACAGTAATTACAAACTTACTCACCGCAATTCCATACCTAGGAAACACACTAACAACCTGACTTTGAGGTGGTTTCTCCATTAATGATCCAACTCTCACCCGATTTTTTGCTTTACACTTCATCCTCCCATTCGCCATTATCTCCCTATCCTCAATCCACATTCTCCTCCTTCACAATGAAGGATCAAACAACCCACTTGGTACTAATTCAGATATCGATAAGATTCCACTACACCCATATCACTCCTACAAAGACATATTAATAATTACCATCATAATTACCTTATTATTCACGATTCTATCGTTTACACCTAATTTAATAAACGATCCAGAAAACTTCTCCAAAGCCAACCCACTAATAACACCACAACACATTAAACCCGAATGATACTTTCTATTTGCCTATGGTATTCTCCGATCAATCCCAAATAAACTAGGAGGAACAATAGCTCTAATTATATCAATTGCTATTCTAATTACAGCTCCTTTTACTCATACCTCCTACACCCGCTCCATAACCTTTCGTCCATTTATACAAATCCTATTTTGAACATTAATCTCAACCTTTATTATTATTACATGAACAGCCACTAAACCTGTAGAATCACCATTCATTCTTATCAGCCAAACAACTTCAATTATTTATTTCTCCTTCTTTATTATT----------
>MG657285.1_Bungarus_candidus
---------------------------GTCGGATCCAACATCTCCACCTGATGAAATTTCGGCTCTATGCTTATAACCTGTCTTTTACTACAAATTATAACAGGCTTTTTCCTAGCAATCCACTATACAGCTAATATTGACTTAGCTTTCTCATCTGTAATCCATATCATACGTGACGTACCCTATGGATGAACCATACAAAATATTCATGCAATTAGCGCATCACTATTCTTTATTTGCATTTACATCCATATTGCACGAGGACTATACTATGGTCTATACCTCAATAAAGAAGTCTGATTATCAGGAACCGCCCTATTAATCACTCTAATAGCAACAGCTTTCTTTGGCTACGTCCTCCCATGAGGACAAATGTCATTCTGGGCGGCAACAGTAATTACAAACTTACTCACCGCAATTCCATACCTAGGAAACACACTAACAACCTGACTTTGAGGTGGTTTCTCCATTAATGATCCAACTCTCACCCGATTTTTTGCTTTACACTTCATCCTCCCATTCGCCATTATCTCCCTATCCTCAATCCACATTCTCCTCCTTCACAATGAAGGATCAAACAATCCACTTGGTACTAATTCAGATATCGATAAGATTCCACTACACCCATATCACTCCTACAAAGACATATTAATAATTACCATCATAATTACCTTATTATTCACGATTCTATCGTTTACACCTAATTTAATAAACGATCCAGAAAACTTCTCCAAAGCCAACCCACTAATAACACCACAACACATTAAACCCGAATGATACTTTCTATTTGCCTATGGTATTCTCCGATCAATCCCAAATAAACTAGGAGGAACAATAGCTCTAATTATATCAATTGCTATTCTAATTACAGCTCCTTTTACTCATACCTCCTACACCCGCTCCATAACCTTTCGTCCATTTATACAAATCCTATTTTGAACATTAATCTCAACCTTTATTATTATTACATGAACAGCCACTAAACCTGTAGAATCACCATTCATTCTTATCAGCCAAACAACTTCAATTATTTATTTCTCCTTCTTTATTATTAATCCCTTA-
>MG657286.1_Bungarus_candidus
------------------CTTCTCCCAGTCGGATCCAACATCTCCACCTGATGAAATTTCGGCTCTATGCTTATAACCTGTCTTTTACTACAAATTATAACAGGCTTTTTCCTAGCAATCCACTATACAGCTAATATTGACTTAGCTTTCTCATCTGTAATCCATATCATACGTGACGTACCCTATGGATGAACCATACAAAATATTCATGCAATTAGCGCATCACTATTCTTTATTTGCATTTACATCCATATTGCACGAGGACTATACTATGGTCTATACCTCAATAAAGAAGTCTGATTATCAGGAACCGCCCTATTAATCACTCTAATAGCAACAGCTTTCTTTGGCTACGTCCTCCCATGAGGACAAATGTCATTCTGAGCGGCAACAGTAATTACAAACTTACTCACCGCAATTCCATACCTAGGAAACACACTAACAACCTGACTTTGAGGTGGTTTCTCCATTAATGATCCAACTCTCACCCGATTTTTTGCTTTACACTTCATCCTCCCATTCGCCATTATCTCCCTATCCTCAATCCACATTCTCCTCCTTCACAATGAAGGATCAAACAACCCACTTGGTACTAATTCAGATATCGATAAGATTCCACTACACCCATATCACTCCTACAAAGACATATTAATAATTACCATCATAATTACCTTATTATTCACGATTCTATCGTTTACACCTAATTTAATAAACGATCCAGAAAACTTCTCCAAAGCCAACCCACTAATAACACCACAACACATTAAACCCGAATGATACTTTCTATTTGCCTATGGTATTCTCCGATCAATCCCAAATAAACTAGGAGGAACAATAGCTCTAATTATATCAATTGCTATTCTAATTACAGCTCCTTTTACTCATACCTCCTACACCCGCTCCATAACCTTTCGTCCATTTATACAAATCCTATTTTGAACATTAATCTCAACCTTTATTATTATTACATGAACAGCCACTAAACCTGTAGAATCACCATTCATTCTTATCAGCCAAACAACTTCAATTATTTATTTCTCCTTCTTTATTATTAATCCCTTA-
>MG657287.1_Bungarus_candidus
------------------CTTCTCCCAGTCGGATCCAACATCTCCACCTGATGAAATTTCGGCTCTATGCTTATAACCTGTCTTTTACTACAAATTATAACAGGCTTTTTCCTAGCAATCCACTATACAGCTAATATTGACTTAGCTTTCTCATCTGTAATCCATATCATACGTGACGTACCCTATGGATGAACCATACAAAATATTCATGCAATTAGCGCATCACTATTCTTTATTTGCATTTACATCCATATTGCACGAGGACTATACTATGGTCTATACCTCAATAAAGAAGTCTGATTATCAGGAACCGCCCTATTAATCACTCTAATAGCAACAGCTTTCTTTGGCTACGTCCTCCCATGAGGACAAATGTCATTCTGAGCGGCAACAGTAATTACAAACTTACTCACCGCAATTCCATACCTAGGAAACACACTAACAACCTGACTTTGAGGTGGTTTCTCCATTAATGATCCAACTCTCACCCGATTTTTTGCTTTACACTTCATCCTCCCATTCGCCATTATCTCCCTATCCTCAATCCACATTCTCCTCCTTCACAATGAAGGATCAAACAACCCACTTGGTACTAATTCAGATATCGATAAGATTCCACTACACCCATATCACTCCTACAAAGACATATTAATAATTACCATCATAATTACCTTATTATTCACGATTCTATCGTTTATACCTAATTTAATAAACGATCCAGAAAACTTCTCCAAAGCCAACCCACTAATAACACCACAACACATTAAACCCGAATGATACTTTCTATTTGCCTATGGTATTCTCCGATCAATCCCAAATAAACTAGGAGGAACAATAGCTCTAATTATATCAATTGCTATTCTAATTACAGCTCCTTTTACTCATACCTCCTACACCCGCTCCATAACCTTTCGTCCATTTATACAAATCCTATTTTGAACATTAATCTCAACCTTTATTATTATTACATGAACAGCCACTAAACCTGTAGAATCACCATTCATTCTTATCAGCCAAACAACTTCAATTATTTATTTCTCCTTCTTTATTATTAATCCCTTA-
>MG657288.1_Bungarus_candidus
------------------------------------------------TGATGAAATTTCGGCTCTATGCTTATAACCTGTCTTTTACTACAAATTATAACAGGCTTTTTCCTAGCAATCCACTATACAGCTAATATTGACTTAGCTTTCTCATCTGTAATCCATATCATACGTGACGTACCCTATGGATGAACCATACAAAATATTCATGCAATTAGCGCATCACTATTCTTTATTTGCATTTACATCCATATTGCACGAGGACTATACTATGGTCTATACCTCAATAAAGAAGTCTGATTATCAGGAACCGCCCTATTAATCACTCTAATAGCAACAGCTTTCTTTGGCTACGTCCTCCCATGAGGACAAATGTCATTCTGGGCGGCAACAGTAATTACAAACTTACTCACCGCAATTCCATACCTAGGAAACACACTAACAACCTGACTTTGAGGTGGTTTCTCCATTAATGATCCAACTCTCACCCGATTTTTTGCTTTACACTTCATCCTCCCATTCGCCATTATCTCCCTATCCTCAATCCACATTCTCCTCCTTCACAATGAAGGATCAAACAACCCACTTGGTACTAATTCAGATATCGATAAGATTCCACTACACCCATATCACTCCTACAAAGACATATTAATAATTACCATCATAATTACCTTATTATTCACGATTCTATCGTTTACACCTAATTTAATAAACGATCCAGAAAACTTCTCCAAAGCCAACCCACTAATAACACCACAACACATTAAACCCGAATGATACTTTCTATTTGCCTATGGTATTCTCCGATCAATCCCAAATAAACTAGGAGGAACAATAGCTCTAATTATATCAATTGCTATTCTAATTACAGCTCCTTTTACTCATACCTCCTACACCCGCTCCATAACCTTTCGTCCATTTATACAAATCCTATTTTGAACATTAATCTCAACCTTTATTATTATTACATGAACAGCCACTAAACCTGTAGAATCACCATTCATTCTTATCAGCCAAACAACTTCAATTATTTATTTCTCCTTCTTTATTATTAATCCCTTA-
>MG657289.1_Bungarus_candidus
---------------------------GTCGGATCCAACATCTCCACCTGATGAAATTTCGGCTCTATGCTTATAACCTGTCTTTTACTACAAATTATAACAGGCTTTTTCCTAGCAATCCACTATACAGCTAATATTGACTTAGCTTTCTCATCTGTAATCCATATCATACGTGACGTACCCTATGGATGAACCATACAAAATATTCATGCAATTAGCGCATCACTATTCTTTATTTGCATTTACATCCATATTGCACGAGGACTATACTATGGTCTATACCTCAATAAAGAAGTCTGATTATCAGGAACCGCCCTATTAATCACTCTAATAGCAACAGCTTTCTTTGGCTACGTCCTCCCATGAGGACAAATGTCATTCTGAGCGGCAACAGTAATCACAAACTTACTCACCGCAATTCCATACCTAGGAAACACACTAACAACCTGACTTTGAGGTGGTTTCTCCATTAATGATCCAACTCTCACCCGATTTTTTGCTTTACACTTCATCCTCCCATTCGCCATTATCTCCCTATCCTCAATCCACATTCTCCTCCTTCACAATGAAGGATCAAACAACCCACTTGGTACTAATTCAGATATCGATAAGATTCCACTACACCCATATCACTCCTACAAAGACATATTAATAATTACCATCATAATTACCTTATTATTCACGATTCTATCGTTTACACCTAATTTAATAAACGATCCAGAAAACTTCTCCAAAGCCAACCCACTAATAACACCACAACACATTAAACCCGAATGATACTTTCTATTTGCCTATGGTATTCTCCGATCAATCCCAAATAAACTAGGAGGAACAATAGCTCTAATTATATCAATTGCTATTCTAATTACAGCTCCTTTTACTCATACCTCCTACACCCGCTCCATAACCTTTCGTCCATTTATACAAATCCTATTTTGAACATTAATCTCAACCTTTATTATTATTACATGAACAGCCACTAAACCTGTAGAATCACCATTCATTCTTATCAGCCAAACAACTTCAATTATTTATTTCTCCTTCTTTATTATTAATCCCTTA-
>MG657290.1_Bungarus_candidus
------------------CTTCTCCCAGTCGGATCCAACATCTCCACCTGATGAAATTTCGGCTCTATGCTTATAACCTGTCTTTTACTACAAATTATAACAGGCTTTTTCCTAGCAATCCACTATACAGCTAATATTGACTTAGCTTTCTCATCTGTAATCCATATCATACGTGACGTACCCTATGGATGAACCATACAAAATATTCATGCAATTAGCGCATCACTATTCTTTATTTGCATTTACATCCATATTGCACGAGGACTATACTATGGTCTATACCTCAATAAAGAAGTCTGATTATCAGGAACCGCCCTATTAATCACTCTAATAGCAACAGCTTTCTTTGGCTACGTCCTCCCATGAGGACAAATGTCATTCTGAGCGGCAACAGTAATTACAAACTTACTCACCGCAATTCCATACCTAGGAAACACACTAACAACCTGACTTTGAGGTGGTTTCTCCATTAATGATCCAACTCTCACCCGATTTTTTGCTTTACACTTCATCCTCCCATTCGCCATTATCTCCCTATCCTCAATCCACATTCTCCTCCTTCACAATGAAGGATCAAACAACCCACTTGGTACTAATTCAGATATCGATAAGATTCCACTACACCCATATCACTCCTACAAAGACATATTAATAATTACCATCATAATTACCTTATTATTCACGATTCTATCGTTTACACCTAATTTAATAAACGATCCAGAAAACTTCTCCAAAGCCAACCCACTAATAACACCACAACACATTAAACCCGAATGATACTTTCTATTTGCCTATGGTATTCTCCGATCAATCCCAAATAAACTAGGAGGAACAATAGCTCTAATTATATCAATTGCTATTCTAATTACAGCTCCTTTTACTCATACCTCCTACACCCGCTCCATAACCTTTCGTCCATTTATACAAATCCTATTTTGAACATTAATCTCAACCTTTATTATTATTACATGAACAGCCACTAAACCTGTAGAATCACCATTCATTCTTATCAGCCAAACAACTTCAATTATTTATTTCTCCTTCTTTATTATTAATCCCTTA-
>MG657291.1_Bungarus_candidus
---------------------------GTCGGATCCAACATCTCCACCTGATGAAATTTCGGCTCTATGCTTATAACCTGTCTTTTACTACAAATTATAACAGGCTTTTTCCTAGCAATCCACTATACAGCTAATATTGACTTAGCTTTCTCATCTGTAATCCATATTATACGTGATGTACCCTATGGATGAACCATACAAAATATTCATGCAATTAGCGCATCACTATTCTTTATTTGCATTTACATCCATATTGCACGAGGACTATACTATGGCCTATACCTTAATAAAGAAGTCTGATTATCAGGAACCGCCCTATTAATCACTCTAATAGCAACAGCTTTCTTTGGCTACGTCCTCCCATGAGGACAAATGTCATTCTGGGCGGCAACAGTAATTACAAACTTACTCACCGCAATCCCATACCTAGGAAACACACTAACAACCTGACTTTGAGGTGGTTTCTCCATTAATGATCCAACTCTCACCCGATTTTTTGCTTTACACTTCATCCTCCCATTCGCCATTATCTCCCTATCCTCAATCCACATTCTCCTCCTTCACAATGAAGGATCAAACAACCCACTTGGTACTAATTCAGATATCGATAAGATTCCACTACACCCATATCACTCCTATAAAGACATATTAATAATTACTATCATAATTACCTTATTATTCACGATTCTATCGTTTACACCTAATTTAATAAACGATCCAGAAAACTTCTCCAAAGCCAACCCACTAATAACACCACAACACATTAAACCCGAATGATACTTTCTATTTGCCTATGGTATTCTCCGATCAATCCCAAATAAACTAGGAGGAACAATAGCTCTAATTATATCAATTGCTATTCTAATTACAGCTCCTTTTACTCATACCTCCTACACCCGCTCCATAACCTTTCGTCCATTTATACAAATCCTATTTTGAACATTAATCTCAACCTTTATTATTATTACATGAACAGCCACTAAACCTGTAGAATCACCATTCATTCTTATCAGCCAAACAACTTCAATTATTTACTTCTCCTTCTTTATTATTAATCCCTTA-
>MG657292.1_Bungarus_candidus
------------------CTTCTCCCAGTCGGATCCAACATCTCCACCTGATGAAATTTCGGCTCTATGCTTATAACCTGTCTTTTACTACAAATTATAACAGGCTTTTTCCTAGCAATCCACTATACAGCTAATATTGACTTAGCTTTCTCATCTGTAATCCATATCATACGTGACGTACCCTATGGATGAACCATACAAAATATTCATGCAATTAGCGCATCACTATTCTTTATTTGCATTTACATCCATATTGCACGAGGACTATACTATGGTCTATACCTCAATAAAGAAGTCTGATTATCAGGAACCGCCCTATTAATCACTCTAATAGCAACAGCTTTCTTTGGCTACGTCCTCCCATGAGGACAAATGTCATTCTGAGCGGCAACAGTAATTACAAACTTACTCACCGCAATTCCATACCTAGGAAACACACTAACAACCTGACTTTGAGGTGGTTTCTCCATTAATGATCCAACTCTCACCCGATTTTTTGCTTTACACTTCATCCTCCCATTCGCCATTATCTCCCTATCCTCAATCCACATTCTCCTCCTTCACAATGAAGGATCAAACAACCCACTTGGTACTAATTCAGATATCGATAAGATTCCACTACACCCATATCACTCCTACAAAGACATATTAATAATTACCATCATAATTACCTTATTATTCACGATTCTATCGTTTACACCTAGTTTAATAAACGATCCAGAAAACTTCTCCAAAGCCAACCCACTAATAACACCACAACACATTAAACCCGAATGATACTTTCTATTTGCCTATGGTATTCTCCGATCAATCCCAAATAAACTAGGAGGAACAATAGCTCTAATTATATCAATTGCTATTCTAATTACAGCTCCTTTTACTCATACCTCCTACACCCGCTCCATAACCTTTCGTCCATTTATACAAATCCTATTTTGAACATTAATCTCAACCTTTATTATTATTACATGAACAGCCACTAAACCTGTAGAATCACCATTCATTCTTATCAGCCAAACAACTTCAATTATTTATTTCTCCTTCTTTATTATTAATCCC----
>MG657293.1_Bungarus_candidus
------------------------------------------------TGATGAAATTTCGGCTCTATGCTTATAACCTGTCTTTTACTACAAATTATAACAGGCTTTTTCCTAGCAATCCACTATACAGCTAATATTGACTTAGCTTTCTCATCTGTAATCCATATCATACGTGACGTACCCTATGGATGAACCATACAAAATATTCATGCAATTAGCGCATCACTATTCTTTATTTGCATTTACATCCATATTGCACGAGGACTATACTATGGTCTATACCTCAATAAAGAAGTCTGATTATCAGGAACCGCCCTATTAATCACTCTAATAGCAACAGCTTTCTTTGGCTACGTCCTCCCATGAGGACAAATGTCATTCTGAGCGGCAACAGTAATTACAAACTTACTCACCGCAATTCCATACCTAGGAAACACACTAACAACCTGACTTTGAGGTGGTTTCTCCATTAATGATCCAACTCTCACCCGATTTTTTGCTTTACACTTCATCCTCCCATTCGCCATTATCTCCCTATCCTCAATCCACATTCTCCTCCTTCACAATGAAGGATCAAACAACCCACTTGGTACTAATTCAGATATCGATAAGATTCCACTACACCCATATCACTCCTACAAAGACATATTAATAATTACCATCATAATTACCTTATTATTCACGATTCTATCGTTTACACCTAATTTAATAAACGATCCAGAAAACTTCTCCAAAGCCAACCCACTAATAACACCACAACACATTAAACCCGAATGATACTTTCTATTTGCCTATGGTATTCTCCGATCAATCCCAAATAAACTAGGAGGAACAATAGCTCTAATTATATCAATTGCTATTCTAATTACAGCTCCTTTTACTCATACCTCCTACACCCGCTCCATAACCTTTCGTCCATTTATACAAATCCTATTTTGAACATTAATCTCAACCTTTATTATTATTACATGAACAGCCACTAAACCTGTAGAATCACCATTCATTCTTATCAGCCAAACAACTTCAATTATTTATTTCTCCTTCTTTATTATTAATCCCTTA-
>MG657294.1_Bungarus_candidus
------------------CTTCTCCCAGTCGGATCCAACATCTCCACCTGATGAAATTTCGGCTCTATGCTTATAACCTGTCTTTTACTACAAATTATAACAGGCTTTTTCCTAGCAATCCACTATACAGCTAATATTGACTTAGCTTTCTCATCTGTAATCCATATCATACGTGACGTACCCTATGGATGAACCATACAAAATATTCATGCAATTAGCGCATCACTATTCTTTATTTGCATTTACATCCATATTGCACGAGGACTATACTATGGTCTATACCTCAATAAAGAAGTCTGATTATCAGGAACCGCCCTATTAATCACTCTAATAGCAACAGCTTTCTTTGGCTACGTCCTCCCATGAGGACAAATGTCATTCTGAGCGGCAACAGTAATTACAAACTTACTCACCGCAATTCCATACCTAGGAAACACACTAACAACCTGACTTTGAGGTGGTTTCTCCATTAATGATCCAACTCTCACCCGATTTTTTGCTTTACACTTCATCCTCCCATTCGCCATTATCTCCCTATCCTCAATCCACATTCTCCTCCTTCACAATGAAGGATCAAACAACCCACTTGGTACTAATTCAGATATCGATAAGATTCCACTACACCCATATCACTCCTACAAAGACATATTAATAATTACCATCATAATTACCTTATTATTCACGATTCTATCGTTTACACCTAATTTAATAAACGATCCAGAAAACTTCTCCAAAGCCAACCCACTAATAACACCACAACACATTAAACCCGAATGATACTTTCTATTTGCCTATGGTATTCTCCGATCAATCCCAAATAAACTAGGAGGAACAATAGCTCTAATTATATCAATTGCTATTCTAATTACAGCTCCTTTTACTCATACCTCCTACACCCGCTCCATAACCTTTCGTCCATTTATACAAATCCTATTTTGAACATTAATCTCAACCTTTATTATTATTACATGAACAGCCACTAAACCTGTAGAATCACCATTCATTCTTATCAGCCAAACAACTTCAATTATTTATTTCTCCTTCTTTATTATTAATCCCTTA-
>MG657295.1_Bungarus_candidus
---TTACTAATCTCCAACCTTCTCCCAGTCGGATCCAACATCTCCACCTGATGAAATTTCGGCTCTATGCTTATAACCTGTCTTTTACTACAAATTATAACAGGCTTTTTCCTAGCAATCCACTATACAGCTAATATTGACTTAGCTTTCTCATCTGTAATCCATATCATACGTGACGTACCCTATGGATGAACCATACAAAATATTCATGCAATTAGCGCATCACTATTCTTTATTTGCATTTACATCCACATTGCACGAGGACTATACTATGGTCTATACCTCAATAAAGAAGTCTGATTATCAGGAACCGCCCTATTAATCACTCTAATAGCAACAGCTTTCTTTGGCTACGTCCTCCCATGAGGACAAATGTCATTCTGGGCGGCAACAGTAATTACAAACTTACTCACCGCAATTCCATACCTAGGAAACACACTAACAACCTGACTTTGAGGTGGTTTCTCCATTAATGATCCAACTCTCACCCGATTTTTTGCTTTACACTTCATCCTCCCATTCGCCATTATCTCCCTATCCTCAATCCACATTCTCCTCCTTCACAATGAAGGATCAAACAATCCACTTGGTACTAATTCAGATATCGATAAGATTCCACTACACCCATATCACTCCTACAAAGACATATTAATAATTACCATCATAATTACCTTATTATTCACGATTCTATCGTTTACACCTAATTTAATAAACGATCCAGAAAACTTCTCCAAAGCCAACCCACTAATAACACCACAACACATTAAACCCGAATGATACTTTCTATTTGCCTATGGTATTCTCCGATCAATCCCAAATAAACTAGGAGGAACAATAGCTCTAATTATATCAATTGCTATTCTAATTACAGCTCCTTTTACTCATACCTCCTACACCCGCTCCATAACCTTTCGTCCATTTATACAAATCCTATTTTGAACATTAATCTCAACCTTTATTATTATTACATGAACAGCCACTAAACCTGTAGAATCACCATTCATTCTTATCAGCCAAACAACTTCAATTATTTATTTCTCCTTCTTTATTATTAATCCCTTA-
>MG657296.1_Bungarus_candidus
------------------CTTCTCCCAGTCGGATCCAACATCTCCACCTGATGAAATTTCGGCTCTATGCTTATAACCTGTCTTTTACTACAAATTATAACAGGCTTTTTCCTAGCAATCCACTATACAGCTAATATTGACTTAGCTTTCTCATCTGTAATCCATATCATACGTGACGTACCCTATGGATGAACCATACAAAATATTCATGCAATTAGCGCATCACTATTCTTTATTTGCATTTACATCCATATTGCACGAGGACTATACTATGGTCTATACCTCAATAAAGAAGTCTGATTATCAGGAACCGCCCTATTAATCACTCTAATAGCAACAGCTTTCTTTGGCTACGTCCTCCCATGAGGACAAATGTCATTCTGAGCGGCAACAGTAATTACAAACTTACTCACCGCAATTCCATACCTAGGAAACACACTAACAACCTGACTTTGAGGTGGTTTCTCCATTAATGATCCAACTCTCACCCGATTTTTTGCTTTACACTTCATCCTCCCATTCGCCATTATCTCCCTATCCTCAATCCACATTCTCCTCCTTCACAATGAAGGATCAAACAACCCACTTGGTACTAATTCAGATATCGATAAGATTCCACTACACCCATATCACTCCTACAAAGACATATTAATAATTACCATCATAATTACCTTATTATTCACGATTCTATCGTTTACACCTAATTTAATAAACGATCCAGAAAACTTCTCCAAAGCCAACCCACTAATAACACCACAACACATTAAACCCGAATGATACTTTCTATTTGCCTATGGTATTCTTCGATCAATCCCAAATAAACTAGGAGGAACAATAGCTCTAATTATATCAATTGCTATTCTAATTACAGCTCCTTTTACTCATACCTCCTACACCCGCTCCATAACCTTTCGTCCATTTATACAAATCCTATTTTGAACATTAATCTCAACCTTTATTATTATTACATGAACAGCCACTAAACCTGTAGAATCACCATTCATTCTTATCAGCCAAACAACTTCAATTATTTATTTCTCCTTCTTTATTATT----------
>MG657297.1_Bungarus_candidus
---TTACTAATCTCCAACCTTCTCCCAGTCGGATCCAACATCTCCACCTGATGAAATTTCGGCTCTATGCTTATAACCTGTCTTTTACTACAAATTATAACAGGCTTTTTCCTAGCAATCCACTATACAGCTAATATTGACTTAGCTTTCTCATCTGTAATCCATATCATACGTGACGTACCCTATGGATGAACCATACAAAATATTCATGCAATTAGCGCATCACTATTCTTTATTTGCATTTACATCCATATTGCACGAGGACTATACTATGGTCTATACCTCAATAAAGAAGTCTGATTATCAGGAACCGCCCTATTAATCACTCTAATAGCAACAGCTTTCTTTGGCTACGTCCTCCCATGAGGACAAATGTCATTCTGGGCGGCAACAGTAATTACAAACTTACTCACCGCAATTCCATACCTAGGAAACACACTAACAACCTGACTTTGAGGTGGTTTCTCCATTAATGATCCAACTCTCACCCGATTTTTTGCTTTACACTTCATCCTCCCATTCGCCATTATCTCCCTATCCTCAATCCACATTCTCCTCCTTCACAATGAAGGATCAAACAACCCACTTGGTACTAATTCAGATATCGATAAGATTCCACTACACCCATATCACTCCTACAAAGACATATTAATAATTACCATCATAATTACCTTATTATTCACGATTCTATCGTTTACACCTAATTTAATAAACGATCCAGAAAACTTCTCCAAAGCCAACCCACTAATAACACCACAACACATTAAACCCGAATGATACTTTCTATTTGCCTATGGTATTCTCCGATCAATCCCAAATAAACTAGGAGGAACAATAGCTCTAATTATATCAATTGCTATTCTAATTACAGCTCCTTTTACTCATACCTCCTACACCCGCTCCATAACCTTTCGTCCATTTATACAAATCCTATTTTGAACATTAATCTCAACCTTTATTATTATTACATGAACAGCCACTAAACCTGTAGAATCACCATTCATCCTTATCAGCCAAACAACTTCAATTATTTATTTCTCCTTCTTTATTATTAATCCCTTA-
>MG657298.1_Bungarus_candidus
---TTACTAATCTCCAACCTTCTCCCAGTCGGATCCAACATCTCCACCTGATGAAATTTCGGCTCTATGCTTATAACCTGTCTTTTACTACAAATTATAACAGGCTTTTTCCTAGCAATCCACTATACAGCTAATATTGACTTAGCTTTCTCATCTGTAATCCATATTATACGTGACGTACCCTACGGATGAACCATACAAAATATTCATGCAATTAGCGCATCACTATTCTTTATTTGCATTTACACCCATATTGCACGAGGACTATACTATGGTCTATACCTCAATAAAGAAGTCTGATTATCAGGAACCGCCCTATTAATCACTCTAATAGCAACAGCTTTCTTTGGCTACGTCCTCCCATGAGGACAAATGTCATTCTGGGCGGCAACAGTAATTACAAACTTACTTACCGCAATTCCATACCTAGGAAACACACTAACAACCTGACTTTGAGGCGGTTTCTCCATTAATGATCCAACTCTCACCCGATTTTTTGCTTTACATTTCATCCTCCCATTCGCCATTATCTCCCTATCCTCAATCCACATTCTCCTCCTTCACAATGAAGGGTCAAACAACCCACTTGGTACTAATTCAGATATCGATAAGATTCCACTACACCCATATCACTCCTACAAAGACATATTAATAATTACCATCATAATTACCTTATTATTCACGATTCTATCGTTTACACCTAATTTAATAAACGATCCAGAAAACTTCTCCAAAGCCAACCCACTAATAACACCACAACACATTAAACCCGAATGATACTTTCTATTTGCCTATGGTATTCTCCGATCAATCCCAAATAAACTAGGAGGAACAATAGCTCTAATTATATCAATTGCTATTCTAATTACAGCTCCTTTTACTCATACCTCCTACACCCGCTCCATAACCTTTCGTCCATTTATACAAATCCTATTTTGAACATTAATCTCAACCTTTATTATTATTACATGAACAGCCACTAAACCTGTAGAATCGCCATTCATTCTTATCAGCCAAACAACTTCAATTATTTACTTCTCCTTCTTTATTATTAATCCCTTA-
>MG657299.1_Bungarus_candidus
---TTACTAATCTCCAACCTTCTCCCAGTCGGATCCAACATCTCCACCTGATGAAATTTCGGCTCTATGCTTATAACCTGTCTTTTACTACAAATTATAACAGGCTTTTTCCTAGCAATCCACTATACAGCTAATATTGACTTAGCTTTCTCATCTGTAATCCATATTATACGTGACGTACCCTACGGATGAACCATACAAAATATTCATGCAATTAGCGCATCACTATTCTTTATTTGCATTTACACCCATATTGCACGAGGACTATACTATGGTCTATACCTCAATAAAGAAGTCTGATTATCAGGAACCGCCCTATTAATCACTCTAATAGCAACAGCTTTCTTTGGCTACGTCCTCCCATGAGGACAAATGTCATTCTGGGCGGCAACAGTAATTACAAACTTACTTACCGCAATTCCATACCTAGGAAACACACTAACAACCTGACTTTGAGGCGGTTTCTCCATTAATGATCCAACTCTCACCCGATTTTTTGCTTTACATTTCATCCTCCCATTCGCCATTATCTCCCTATCCTCAATCCACATTCTCCTCCTTCACAATGAAGGATCAAACAACCCACTTGGTACTAATTCAGATATCGATAAGATTCCACTACACCCATATCACTCCTACAAAGACATATTAATAATTACCATCATAATTACCTTATTATTCACGATTCTATCGTTTACACCTAATTTAATAAACGATCCAGAAAACTTCTCCAAAGCCAACCCACTAATAACACCACAACACATTAAACCCGAATGATACTTTCTATTTGCCTATGGTATTCTCCGATCAATCCCAAATAAACTAGGAGGAACAATAGCTCTAATTATATCAATTGCTATTCTAATTACAGCTCCTTTTACTCATACCTCCTACACCCGCTCCATAACCTTTCGTCCATTTATACAAATCCTATTTTGAACATTAATCTCAACCTTTATTATTATTACATGAACAGCCACTAAACCTGTAGAATCGCCATTCATTCTTATCAGCCAAACAACTTCAATTATTTACTTCTCCTTCTTTATTATTAATCCCTTA-
>MG657300.1_Bungarus_candidus
---TTACTAATCTCCAACCTTCTCCCAGTCGGATCCAACATCTCCACCTGATGAAATTTCGGCTCTATGCTTATAACCTGTCTTTTACTACAAATTATAACAGGCTTTTTCCTAGCAATCCACTATACAGCTAATATTGACTTAGCTTTCTCATCTGTAATCCATATTATACGTGACGTACCCTACGGATGAACCATACAAAATATTCATGCAATTAGCGCATCACTATTCTTTATTTGCATTTACACCCATATTGCACGAGGACTATACTATGGTCTATACCTCAATAAAGAAGTCTGATTATCAGGAACCGCCCTATTAATCACTCTAATAGCAACAGCTTTCTTTGGCTACGTCCTCCCATGAGGACAAATGTCATTCTGGGCGGCAACAGTAATTACAAACTTACTTACCGCAATTCCATACCTAGGAAACACACTAACAACCTGACTTTGAGGCGGTTTCTCCATTAATGATCCAACTCTCACCCGATTTTTTGCTTTACATTTCATCCTCCCATTCGCCATTATCTCCCTATCCTCAATCCACATTCTCCTCCTTCACAATGAAGGATCAAACAACCCACTTGGTACTAATTCAGATATCGATAAGATTCCACTACACCCATATCACTCCTACAAAGACATATTAATAATTACCATCATAATTACCTTATTATTCACGATTCTATCGTTTACACCTAATTTAATAAACGATCCAGAAAACTTCTCCAAAGCCAACCCACTAATAACACCACAACACATTAAACCCGAATGATACTTTCTATTTGCCTATGGTATTCTCCGATCAATCCCAAATAAACTAGGAGGAACAATAGCTCTAATTATATCAATTGCTATTCTAATTACAGCTCCTTTTACTCATACCTCCTACACCCGCTCCATAACCTTTCGTCCATTTATACAAATCCTATTTTGAACATTAATCTCAACCTTTATTATTATTACATGAACAGCCACTAAACCTGTAGAATCGCCATTCATTCTTATCAGCCAAACAACTTCAATTATTTACTTCTCCTTCTTTATTATTAATCCCTTA-
>MG657301.1_Bungarus_candidus
---TTACTAATCTCCAACCTTCTCCCAGTCGGATCCAACATCTCCACCTGATGAAATTTCGGCTCTATGCTTATAACCTGTCTTTTACTACAAATTATAACAGGCTTTTTCCTAGCAATCCACTATACAGCTAATATTGACTTAGCTTTCTCATCTGTAATCCATATCATACGTGACGTACCCTATGGATGAACCATACAAAATATTCATGCAATTAGCGCATCACTATTCTTTATTTGCATTTACATCCATATTGCACGAGGACTATACTATGGTCTATACCTCAATAAAGAAGTCTGATTATCAGGAACCGCCCTATTAATCACTCTAATAGCAACAGCTTTCTTTGGCTACGTCCTCCCATGAGGACAAATGTCATTCTGAGCGGCAACAGTAATTACAAACTTACTCACCGCAATTCCATACCTAGGAAACACACTAACAACCTGACTTTGAGGTGGTTTCTCCATTAATGATCCAACTCTCACCCGATTTTTTGCTTTACACTTCATCCTCCCATTCGCCATTATCTCCCTATCCTCAATCCACATTCTCCTCCTTCACAATGAAGGATCAAACAACCCACTTGGTACTAATTCAGATATCGATAAGATTCCACTACACCCATATCACTCCTACAAAGACATATTAATAATTACCATCATAATTACCTTATTATTCACGATTCTATCGTTTACACCTAATTTAATAAACGATCCAGAAAACTTCTCCAAAGCCAACCCACTAATAACACCACAACACATTAAACCCGAATGATACTTTCTATTTGCCTATGGTATTCTCCGATCAATCCCAAATAAACTAGGAGGAACAATAGCTCTAATTATATCAATTGCTATTCTAATTACAGCTCCTTTTACTCATACCTCCTACACCCGCTCCATAACCTTTCGTCCATTTATACAAATCCTATTTTGAACATTAATCTCAACCTTTATTATTATTACATGAACAGCCACTAAACCTGTAGAATCACCATTCATTCTTATCAGCCAAACAACTTCAATTATTTATTTCTCCTTCTTTATTATTAATCCCTTA-
>MG657302.1_Bungarus_candidus
---TTACTAATCTCCAACCTTCTCCCAGTCGGATCCAACATCTCCACCTGATGAAATTTCGGCTCTATGCTTATAACCTGTCTTTTACTACAAATTATAACAGGCTTTTTCCTAGCAATCCACTATACAGCTAATATTGACTTAGCTTTCTCATCTGTAATCCATATCATACGTGACGTACCCTATGGATGAACCATACAAAATATTCATGCAATTAGCGCATCACTATTCTTTATTTGCATTTACATCCATATTGCACGAGGACTATACTATGGTCTATACCTCAATAAAGAAGTCTGATTATCAGGAACCGCCCTATTAATCACTCTAATAGCAACAGCTTTCTTTGGCTACGTCCTCCCATGAGGACAAATGTCATTCTGAGCGGCAACAGTAATTACAAACTTACTCACCGCAATTCCATACCTAGGAAACATACTAACAACCTGACTTTGAGGTGGTTTCTCCATTAATGATCCAACTCTCACCCGATTTTTTGCTTTACACTTCATCCTCCCATTCGCCATTATCTCCCTATCCTCAATCCACATTCTCCTCCTTCACAATGAAGGATCAAACAACCCACTTGGTACTAATTCAGATATCGATAAGATTCCACTACACCCATATCACTCCTACAAAGACATATTAATAATTACCATCATAATTACCTTATTATTCACGATTCTATCGTTTACACCTAATTTAATAAACGATCCAGAAAACTTCTCCAAAGCCAACCCACTAATAACACCACAACACATTAAACCCGAATGATACTTTCTATTTGCCTATGGTATTCTCCGATCAATCCCAAATAAACTAGGAGGAACAATAGCTCTAATTATATCAATTGCTATTCTAATTACAGCTCCTTTTACTCATACCTCCTACACCCGCTCCATAACCTTTCGTCCATTTATACAAATCCTATTTTGAACATTAATCTCAACCTTTATTATTATTACATGAACAGCCACTAAACCTGTAGAATCACCATTCATTCTTATCAGCCAAACAACTTCAATT----------------------------------
>MG657303.1_Bungarus_candidus
---TTACTAATCTCCAACCTTCTCCCAGTCGGATCCAACATCTCCACCTGATGAAATTTCGGCTCTATGCTTATAACCTGTCTTTTACTACAAATTATAACAGGCTTTTTCCTAGCAATCCACTATACAGCTAATATTGACTTAGCTTTCTCATCTGTAATCCATATCATACGTGACGTACCCTATGGATGAACCATACAAAATATTCATGCAATTAGCGCATCACTATTCTTTATTTGCATTTACATCCATATTGCACGAGGACTATACTATGGTCTATACCTCAATAAAGAAGTCTGATTATCAGGAACCGCCCTATTAATCACTCTAATAGCAACAGCTTTCTTTGGCTACGTCCTCCCATGAGGACAAATGTCATTCTGAGCGGCAACAGTAATTACAAACTTACTCACCGCAATTCCATACCTAGGAAACACACTAACAACCTGACTTTGAGGTGGTTTCTCCATTAATGATCCAACTCTCACCCGATTTTTTGCTTTACACTTCATCCTCCCATTCGCCATTATCTCCCTATCCTCAATCCACATTCTCCTCCTTCACAATGAAGGATCAAACAACCCACTTGGTACTAATTCAGATATCGATAAGATTCCACTACACCCATATCACTCCTACAAAGACATATTAATAATTACCATCATAATTACCTTATTATTCACGATTCTATCGTTTACACCTAATTTAATAAACGATCCAGAAAACTTCTCCAAAGCCAACCCACTAATAACACCACAACACATTAAACCCGAATGATACTTTCTATTTGCCTATGGTATTCTCCGATCAATCCCAAATAAACTAGGAGGAACAATAGCTCTAATTATATCAATTGCTATTCTAATTACAGCTCCTTTTACTCATACCTCCTACACCCGCTCCATAACCTTTCGTCCATTTATACAAATCCTATTTTGAACATTAATCTCAACCTTTATTATTATTACATGAACAGCCACTAAACCTGTAGAATCACCATTCATTCTTATCAGCCAAACAACTTCAATTATTTATTTCTCCTTCTTTATTATTAATCCCTTA-
>MG657304.1_Bungarus_candidus
---TTACTAATCTCCAACCTTCTCCCAGTCGGATCCAACATCTCCACCTGATGAAATTTCGGCTCTATGCTTATAACCTGTCTTTTACTACAAATTATAACAGGCTTTTTCCTAGCAATCCACTATACAGCTAATATTGACTTAGCTTTCTCATCTGTAATCCATATCATACGTGACGTACCCTATGGATGAACCATACAAAATATTCATGCAATTAGCGCATCACTATTCTTTATTTGCATTTACATCCATATTGCACGAGGACTATACTATGGTCTATACCTCAATAAAGAAGTCTGATTATCAGGAACCGCCCTATTAATCACTCTAATAGCAACAGCTTTCTTTGGCTACGTCCTCCCATGAGGACAAATGTCATTCTGAGCGGCAACAGTAATTACAAACTTACTCACCGCAATTCCATACCTAGGAAACACACTAACAACCTGACTTTGAGGTGGTTTCTCCATTAATGATCCAACTCTCACCCGATTTTTTGCTTTACACTTCATCCTCCCATTCGCCATTATCTCCCTATCCTCAATCCACATTCTCCTCCTTCACAATGAAGGATCAAACAACCCACTTGGTACTAATTCAGATATCGATAAGATTCCACTACACCCATATCACTCCTACAAAGACATATTAATAATTACCATCATAATTACCTTATTATTCACGATTCTATCGTTTACACCTAATTTAATAAACGATCCAGAAAACTTCTCCAAAGCCAACCCACTAATAACACCACAACACATTAAACCCGAATGATACTTTCTATTTGCCTATGGTATTCTCCGATCAATCCCAAATAAACTAGGAGGAACAATAGCTCTAATTATATCAATTGCTATTCTAATTACAGCTCCTTTTACTCATACCTCCTACACCCGCTCCATAACCTTTCGTCCATTTATACAAATCCTATTTTGAACATTAATCTCAACCTTTATTATTATTACATGAACAGCCACTAAACCTGTAGAATCACCATTCATTCTTATCAGCCAAACAACTTCAATTATTTATTTCTCCTTCTTTATTATTAATCCCTTA-
>MG657305.1_Bungarus_candidus
---TTACTAATCTCCAACCTTCTCCCAGTCGGATCCAACATCTCCACCTGATGAAATTTCGGCTCTATGCTTATAACCTGTCTTTTACTACAAATTATAACAGGCTTTTTCCTAGCAATCCACTATACAGCTAATATTGACTTAGCTTTCTCATCTGTAATCCATATCATACGTGACGTACCCTATGGATGAACCATACAAAATATTCATGCAATTAGCGCATCACTATTCTTTATTTGCATTTACATCCATATTGCACGAGGACTATACTATGGTCTATACCTCAATAAAGAAGTCTGATTATCAGGAACCGCCCTATTAATCACTCTAATAGCAACAGCTTTCTTTGGCTACGTCCTCCCATGAGGACAAATGTCATTCTGAGCGGCAACAGTAATTACAAACTTACTCACCGCAATTCCATACCTAGGAAACATACTAACAACCTGACTTTGAGGTGGTTTCTCCATTAATGATCCAACTCTCACCCGATTTTTTGCTTTACACTTCATCCTCCCATTCGCCATTATCTCCCTATCCTCAATCCACATTCTCCTCCTTCACAATGAAGGATCAAACAACCCACTTGGTACTAATTCAGATATCGATAAGATTCCACTACACCCATATCACTCCTACAAAGACATATTAATAATTACCATCATAATTACCTTATTATTCACGATTCTATCGTTTACACCTAATTTAATAAACGATCCAGAAAACTTCTCCAAAGCCAACCCACTAATAACACCACAACACATTAAACCCGAATGATACTTTCTATTTGCCTATGGTATTCTCCGATCAATCCCAAATAAACTAGGAGGAACAATAGCTCTAATTATATCAATTGCTATTCTAATTACAGCTCCTTTTACTCATACCTCCTACACCCGCTCCATAACCTTTCGTCCATTTATACAAATCCTATTTTGAACATTAATCTCAACCTTTATTATTATTACATGAACAGCCACTAAACCTGTAGAATCACCATTCATTCTTATCAGCCAAACAACTTCAATTATTTATTTCTCCTTCTTTATTATTAATCCCTTA-
>MG657306.1_Bungarus_candidus
---TTACTAATCTCCAACCTTCTCCCAGTCGGATCCAATATCTCCACCTGATGAAATTTCGGCTCTATGCTTATAACCTGTCTTTTACTACAAATTATAACAGGCTTTTTCCTAGCAATCCACTATACAGCTAATATTGACTTAGCTTTCTCATCTGTAATCCATATCATACGTGACGTACCCTATGGATGAACCATACAAAATATTCATGCAATTAGCGCATCACTATTCTTTATTTGCATTTACATCCATATTGCACGAGGACTATACTATGGTCTATACCTCAATAAAGAAGTCTGATTATCAGGAACCGCCCTATTAATCACTCTAATAGCAACAGCTTTCTTTGGCTACGTCCTCCCATGAGGACAAATGTCATTCTGAGCGGCAACAGTAATTACAAACTTACTCACCGCAATTCCATACCTAGGAAACACACTAACAACCTGACTTTGAGGTGGTTTCTCCATTAATGATCCAACTCTCACCCGATTTTTTGCTTTACACTTCATCCTCCCATTCGCCATTATCTCCCTATCCTCAATCCACATTCTCCTCCTTCACAATGAAGGATCAAACAACCCACTTGGTACTAATTCAGATATCGATAAGATTCCACTACACCCATATCACTCCTACAAAGACATATTAATAATTACCATCATAATTACCTTATTATTCACGATTCTATCGTTTACACCTAATTTAATAAACGATCCAGAAAACTTCTCCAAAGCCAACCCACTAATAACACCACAACACATTAAACCCGAATGATACTTTCTATTTGCCTATGGTATTCTCCGATCAATCCCAAATAAACTAGGAGGAACAATAGCTCTAATTATATCAATTGCTATTCTAATTACAGCTCCTTTTACTCATACCTCCTACACCCGCTCCATAACCTTTCGTCCATTTATACAAATCCTATTTTGAACATTAATCTCAACCTTTATTATTATTACATGAACAGCCACTAAACCTGTAGAATCACCATTCATTCTTATCAGCCAAACAACTTCAATTATTTATTTCTCCTTCTTTATTATTAATCCCTTA-
>MG657307.1_Bungarus_candidus
------------------------------------------------------AATTTCGGCTCTATGCTTATAACCTGTCTTTTACTACAAATTATAACAGGCTTTTTCCTAGCAATCCACTATACAGCTAATATTGACTTAGCTTTCTCATCTGTAATCCATATCATACGTGACGTACCCTATGGATGAACCATACAAAATATTCATGCAATTAGCGCATCACTATTCTTTATTTGCATTTACATCCATATTGCACGAGGACTATACTATGGTCTATACCTCAATAAAGAAGTCTGATTATCAGGAACCGCCCTATTAATCACTCTAATAGCAACAGCTTTCTTTGGCTACGTCCTCCCATGAGGACAAATGTCATTCTGGGCGGCAACAGTAATTACAAACTTACTCACCACAATTCCATACCTAGGAAACACACTAACAACCTGACTTTGAGGTGGTTTCTCCATTAATGATCCAACTCTCACCCGATTTTTTGCTTTACACTTCATCCTCCCATTCGCCATTATCTCCCTATCCTCAATCCACATTCTCCTCCTTCACAATGAAGGATCAAACAACCCACTTGGTACTAATTCAGATATCGATAAGATTCCACTACACCCATATCACTCCTACAAAGACATATTAATAATTACCATCATAATTACCTTATTATTCACGATTCTATCGTTTACACCTAATTTAATAAACGATCCAGAAAACTTCTCCAAAGCCAACCCACTAATAACACCACAACACATTAAACCCGAATGATACTTTCTATTTGCCTATGGTATTCTCCGATCAATCCCAAATAAACTAGGAGGAACAATAGCTCTAATTATATCAATTGCTATTCTAATTACAGCTCCTTTTACTCATACCTCCTACACCCGCTCCATAACCTTTCGTCCATTTATACAAATCCTATTTTGAACATTAATCTCAACCTTTATTATTATTACATGAACAGCCACTAAACCTGTAGAATCACCATTCATTCTT-------------------------------------------------------
>MG657308.1_Bungarus_multicinctus
------------------------------------------------TGATGAAATTTCGGCTCTATGCTTATAACCTGTCTTTTACTACAAATTATAACAGGTTTTTTCCTAGCAATCCACTATACAGCTAATATTGACTTAGCTTTCTCATCTGTGATCCATATTATACGTGACGTACCCTATGGATGAACCATACAAAATATTCATGCAATTAGCGCATCACTATTCTTTATTTGCATTTATATCCATATTGCACGAGGACTATACTATGGTTTATACCTCAATAAAGAAGTCTGATTATCAGGAACCGCTCTATTAATTACCCTAATAGCAACAGCTTTCTTTGGCTACGTCCTTCCATGAGGACAAATATCATTCTGGGCGGCAACAGTAATTACAAACTTACTCACCGCAATCCCATACCTAGGAAACACACTAACAACCTGACTTTGAGGCGGTTTCTCCATTAATGACCCGACTCTCACCCGATTTTTTGCTTTACACTTCATCCTCCCATTCGCCATTATCTCTCTATCCTCAATCCACATTCTCCTCCTTCACAATGAAGGATCAAACAACCCACTTGGTACTAATTCAGATATCGATAAAATTCCACTACACCCATATCACTCCTACAAAGACATATTAATAATTACCATTATGATCACCTTATTATTCACGATTCTATCGTTTACACCTAATTTAATAAACGATCCAGAAAACTTCTCCAAAGCCAACCCACTAATAACACCACAACATATCAAACCCGAATGATACTTTCTATTTGCCTATGGTATTCTTCGATCAATCCCAAATAAGCTAGGAGGAACAATAGCTCTAATTATATCAATTGCTATTCTAATTACAGCTCCTTTTACTCACACCTCCTACACCCGCTCCATAACCTTTCGTCCATTTATACAAATCCTATTTTGAACATTAATCTCAACCTTTATTATTATTACATGAACAGCCACTAAACCTGTAGAATCGCCATTCATTCTTATCAGCCAAACAACTTCAATTATCTACTTCTCCTTCTTTATTATTAATCCCTTA-
>MG657309.1_Bungarus_multicinctus
---------------------------GTCGGATCCAACATCTCCACCTGATGAAATTTCGGCTCTATGCTTATAACCTGTCTTTTACTACAAATTATAACAGGTTTTTTCCTAGCAATCCACTATACAGCTAATATTGACTTAGCTTTCTCATCTGTGATCCATATTATACGTGACGTACCCTATGGATGAACCATACAAAATATTCATGCAATTAGCGCATCACTATTCTTTATTTGCATTTATATCCATATTGCACGAGGACTATACTATGGTTTATACCTCAATAAAGAAGTCTGATTATCAGGAACCGCTCTATTAATTACCCTAATAGCAACAGCTTTCTTTGGCTACGTCCTTCCATGAGGACAAATATCATTCTGGGCGGCAACAGTAATTACAAACTTACTCACCGCAATCCCATACCTAGGAAACACACTAACAACCTGACTTTGAGGCGGTTTCTCCATTAATGACCCGACTCTCACCCGATTTTTTGCTTTACACTTCATCCTCCCATTCGCCATTATCTCCCTATCCTCAATCCACATTCTCCTCCTTCACAATGAAGGATCAAACAACCCACTTGGTACTAATTCAGATATCGATAAAATTCCACTACACCCATATCACTCCTACAAAGACATATTAATAATTACCATTATGATCACCTTATTATTCACGATTCTATCGTTTACACCTAATTTAATAAACGATCCAGAAAACTTCTCCAAAGCCAACCCACTAATAACACCACAACATATCAAACCCGAATGATACTTTCTATTTGCCTATGGTATTCTTCGATCAATCCCAAATAAGCTAGGAGGAACAATAGCTCTAATTATATCAATTGCTATTCTAATTACAGCTCCTTTTACTCACACCTCCTACACCCGCTCCATAACCTTTCGTCCATTTATACAAATCCTATTTTGAACATTAGTCTCAACCTTTATTATTATTACATGAACAGCCACTAAACCTGTAGAATCGCCATTCATTCTTATCAGCCAAACAACTTCAATT----------------------------------
>MG657310.1_Bungarus_multicinctus
---------------------------GTCGGATCCAACATCTCCACCTGATGAAATTTCGGCTCTATGCTTATAACCTGTCTTTTACTACAAATTATAACAGGTTTTTTCCTAGCAATCCACTATACAGCTAATATTGACTTAGCTTTCTCATCTGTGATCCATATTATACGTGACGTACCCTATGGATGAACCATACAAAATATTCATGCAATTAGCGCATCACTATTCTTTATTTGCATTTATATCCATATTGCACGAGGACTATACTATGGTTTATACCTCAATAAAGAAGTCTGATTATCAGGAACCGCTCTATTAATTACCCTAATAGCAACAGCTTTCTTTGGCTACGTCCTTCCATGAGGACAAATATCATTCTGGGCGGCAACAGTAATTACAAACTTACTCACCGCAATCCCATACCTAGGAAACATACTAACAACCTGACTTTGAGGCGGTTTCTCCATTAATGACCCGACTCTCACCCGATTTTTTGCTTTACACTTCATCCTCCCATTCGCCATTATCTCCCTATCCTCAATCCACATTCTCCTCCTTCACAATGAAGGATCAAACAACCCACTTGGTACTAATTCAGATATCGATAAAATTCCACTACACCCATATCACTCCTACAAAGACATATTAATAATTACCATTATGATCACCTTATTATTCACGATTCTATCGTTTACACCTAATTTAATAAACGATCCAGAAAACTTCTCCAAAGCCAACCCACTAATAACACCACAACATATCAAACCCGAATGATACTTTCTATTTGCCTATGGTATTCTTCGATCAATCCCAAATAAGCTAGGAGGAACAATAGCTCTAATTATATCAATTGCTATTCTAATTACAGCTCCTTTTACTCACACCTCCTACACCCGCTCCATAACCTTTCGTCCATTTATACAAATCCTATTTTGAACATTAATCTCAACCTTTATTATTATTACATGAACAGCCACTAAACCTGTAGAATCACCATTCATTCTTATCAGCCAAACAACTTCAATTATCTACTTCTCCTTCTTTATTATTAATCCCTTA-
>MG657311.1_Bungarus_multicinctus
---------------------------------------------------TGAAATTTCGGCTCTATGCTTATAACCTGTCTTTTACTACAAATTATAACAGGTTTTTTCCTAGCAATCCACTATACAGCTAATATTGACTTAGCTTTCTCATCTGTGATCCATATTATACGTGACGTACCCTATGGATGAACCATACAAAATATTCATGCAATTAGCGCATCACTGTTCTTTATTTGCATTTATATCCATATTGCACGAGGACTATACTATGGTTTATACCTCAATAAAGAAGTCTGATTATCAGGAACCGCTCTATTAATTACCCTAATAGCAACAGCTTTCTTTGGCTACGTCCTTCCATGAGGACAAATATCATTCTGAGCGGCAACAGTAATTACAAACTTACTCACCGCAATCCCATACCTAGGAAACACACTAACAACCTGACTTTGAGGCGGTTTCTCCATTAATGACCCGACTCTCACCCGATTTTTTGCTTTACACTTCATCCTCCCATTCGCCATTATCTCCCTATCCTCAATCCACATTCTCCTCCTTCACAATGAAGGATCAAACAACCCACTTGGTACTAATTCAGATATCGATAAAATTCCACTACACCCATATCACTCCTACAAAGACATATTAATAATTACCATCATGATCACCTTATTATTCACGATTCTATCGTTTACACCTAATTTAATAAACGATCCAGAAAACTTCTCCAAAGCTAACCCACTAATAACACCACAACATATCAAACCCGAATGATACTTTCTATTTGCCTATGGTATTCTTCGATCAATCCCAAATAAGCTAGGAGGAACAATAGCTCTAATTATATCAATTGCTATTCTAATTACAGCTCCTTTTACTCACACCTCCTACACCCGCTCCATAACCTTTCGTCCATTTATACAAATCCTATTTTGAACATTAATCTCAACCTTTATTATTATTACATGAACAGCCACTAAACCTGTAGAATCGCCATTCATTCTTATCAGCCAAACAACTTCAATTATCTACTTCTCCTTCTTTATTATTAATCCCTTA-
>MG657312.1_Bungarus_multicinctus
---------------------------GTCGGATCCAACATCTCCACCTGATGAAATTTCGGCTCTATGCTTATAACCTGTCTTTTACTACAAATTATAACAGGTTTTTTCCTAGCAATCCACTATACAGCTAATATTGACTTAGCTTTCTCATCTGTGATCCATATTATACGTGACGTACCCTATGGATGAACCATACAAAATATTCATGCAATTAGCGCATCACTATTCTTTATTTGCATTTATATCCATATTGCACGAGGACTATACTATGGTTTATACCTCAATAAAGAAGTCTGATTATCAGGAACCGCTCTATTAATTACCCTAATAGCAACAGCTTTCTTTGGCTACGTCCTTCCATGAGGACAAATATCATTCTGGGCGGCAACAGTAATTACAAACTTACTCACCGCAATCCCATACCTAGGAAACACACTAACAACCTGACTTTGAGGCGGTTTCTCCATTAATGACCCGACTCTCACCCGATTTTTTGCTTTACACTTCATCCTCCCATTCGCCATTATCTCCCTATCCTCAATCCACATTCTCCTCCTTCACAATGAAGGATCAAACAACCCACTTGGTACTAATTCAGATATCGATAAAATTCCACTACACCCATATCACTCCTACAAAGACATATTAATAATTACCATTATGATCACCTTATTATTCACGATTCTATCGTTTACACCTAATTTAATAAACGATCCAGAAAACTTCTCCAAAGCCAACCCACTAATAACACCACAACATATCAAACCCGAATGATACTTTCTATTTGCCTATGGTATTCTTCGATCAATCCCAAATAAGCTAGGAGGAACAATAGCTCTAATTATATCAATTGCTATTCTAATTACAGCTCCTTTTACTCACACCTCCTACACCCGCTCCATAACCTTTCGTCCATTTATACAAATCCTATTTTGAACATTAGTCTCAACCTTTATTATTATTACATGAACAGCCACTAAACCTGTAGAATCGCCATTCATTCTTATCAGCCAAACAACTTCAATTATCTACTTCTCCTTCTTTATTATTAATCCC----
>MG657313.1_Bungarus_multicinctus
---------------------------GTCGGATCCAACATCTCCACCTGATGAAATTTCGGCTCTATGCTTATAACCTGTCTTTTACTACAAATTATAACAGGTTTTTTCCTAGCAATCCACTATACAGCTAATATTGACTTAGCTTTCTCATCTGTGATCCATATTATACGTGACGTACCCTATGGATGAACCATACAAAATATTCATGCAATTAGCGCATCACTATTCTTTATTTGCATTTATATCCATATTGCACGAGGACTATACTATGGTTTATACCTCAATAAAGAAGTCTGATTATCAGGAACCGCTCTATTAATTACCCTAATAGCAACAGCTTTCTTTGGCTACGTCCTTCCATGAGGACAAATATCATTCTGGGCGGCAACAGTAATTACAAACTTACTCACCGCAATCCCATACCTAGGAAACACACTAACAACCTGACTTTGAGGCGGTTTCTCCATTAATGACCCGACTCTCACCCGATTTTTTGCTTTACACTTCATCCTCCCATTCGCCATTATCTCCCTATCCTCAATCCACATTCTCCTCCTTCACAATGAAGGATCAAACAACCCACTTGGTACTAATTCAGATATCGATAAAATTCCACTACACCCATATCACTCCTACAAAGACATATTAATAATTACCATTATGATCACCTTATTATTCACGATTCTATCGTTTACACCTAATTTAATAAACGATCCAGAAAACTTCTCCAAAGCCAACCCACTAATAACACCACAACATATCAAACCCGAATGATACTTTCTATTTGCCTATGGTATTCTTCGATCAATCCCAAATAAGCTAGGAGGAACAATAGCTCTAATTATATCAATTGCTATTCTAATTACAGCTCCTTTTACTCACACCTCCTACACCCGCTCCATAACCTTTCGTCCATTTATACAAATCCTATTTTGAACATTAGTCTCAACCTTTATTATTATTACATGAACAGCCACTAAACCTGTAGAATCGCCATTCATTCTTATCAGCCAAACAACTTCAATTATCTACTTCTCCTTCTTTATTATTAATCCCTTA-
>MG657314.1_Bungarus_multicinctus
---------------------------GTCGGATCCAACATCTCCACCTGATGAAATTTCGGCTCTATGCTTATAACCTGTCTTTTACTACAAATTATAACAGGTTTTTTCCTAGCAATCCACTATACAGCTAATATTGACTTAGCTTTCTCATCTGTGATCCATATTATACGTGACGTACCCTATGGATGAACCATACAAAATATTCATGCAATTAGCGCATCACTATTCTTTATTTGCATTTATATCCATATTGCACGAGGACTATACTATGGTTTATACCTCAATAAAGAAGTCTGATTATCAGGAACCGCTCTATTAATTACCCTAATAGCAACAGCTTTCTTTGGCTACGTCCTTCCATGAGGACAAATATCATTCTGGGCGGCAACAGTAATTACAAACTTACTCACCGCAATCCCATACCTAGGAAACACACTAACAACCTGACTTTGAGGCGGTTTCTCCATTAATGACCCGACTCTCACCCGATTTTTTGCTTTACACTTCATCCTCCCATTCGCCATTATCTCCCTATCCTCAATCCACATTCTCCTCCTTCACAATGAAGGATCAAACAACCCACTTGGTACTAATTCAGATATCGATAAAATTCCACTACACCCATATCACTCCTACAAAGACATATTAATAATTACCATTATGATCACCTTATTATTCACGATTCTATCGTTTACACCTAATTTAATAAACGATCCAGAAAACTTCTCCAAAGCCAACCCACTAATAACACCACAACATATCAAACCCGAATGATACTTTCTATTTGCCTATGGTATTCTTCGATCAATCCCAAATAAGCTAGGAGGAACAATAGCTCTAATTATATCAATTGCTATTCTAATTACAGCTCCTTTTACTCACACCTCCTACACCCGCTCCATAACCTTTCGTCCATTTATACAAATCCTATTTTGAACATTAGTCTCAACCTTTATTATTATTACATGAACAGCCACTAAACCTGTAGAATCGCCATTCATTCTTATCAGCCAAACAACTTCAATTATCTACTTCTCCTTCTTTATTATTAATCCCTTA-
>MG657315.1_Bungarus_multicinctus
---------------AACCTTCTCCCAGTCGGATCCAACATCTCCACCTGATGAAATTTCGGCTCTATGCTTATAACCTGTCTTTTACTACAAATTATAACAGGTTTTTTCCTAGCAATCCACTATACAGCTAATATTGACTTAGCTTTCTCATCTGTGATCCATATTATACGTGACGTACCCTATGGATGAACCATACAAAATATTCATGCAATTAGCGCATCACTATTCTTTATTTGCATTTATATCCATATTGCACGAGGACTATACTATGGTTTATACCTCAATAAAGAAGTCTGATTATCAGGAACCGCTCTATTAATTACCCTAATAGCAACAGCTTTCTTTGGCTACGTCCTTCCATGAGGACAAATATCATTCTGGGCGGCAACAGTAATTACAAACTTACTCACCGCAATCCCATACCTAGGAAACACACTAACAACCTGACTTTGAGGCGGTTTCTCCATTAATGACCCGACTCTCACCCGATTTTTTGCTTTACACTTCATCCTCCCATTCGCCATTATCTCCCTATCCTCAATCCACATTCTCCTCCTTCACAATGAAGGATCAAACAACCCACTTGGTACTAATTCAGATATCGATAAAATTCCACTACACCCATATCACTCCTACAAAGACATATTAATAATTACCATTATGATCACCTTATTATTCACGATTCTATCGTTTACACCTAATTTAATAAACGATCCAGAAAACTTCTCCAAAGCCAACCCACTAATAACACCACAACATATCAAACCCGAATGATACTTTCTATTTGCCTATGGTATTCTTCGATCAATCCCAAATAAGCTAGGAGGAACAATAGCTCTAATTATATCAATTGCTATTCTAATTACAGCTCCTTTTACTCACACCTCCTACACCCGCTCCATAACCTTTCGTCCATTTATACAAATCCTATTTTGAACATTAATCTCAACCTTTATTATTATTACATGAACAGCCACTAAACCTGTAGAATCGCCATTCATTCTTATCAGCCAAACAACTTCAATTATCTACTTCTCCTTCTTTATTATTAATCCC----
>MG657316.1_Bungarus_multicinctus
---------------------------GTCGGATCCAACATCTCCACCTGATGAAATTTCGGCTCTATGCTTATAACCTGTCTTTTACTACAAATTATAACAGGTTTTTTCCTAGCAATCCACTATACAGCTAATATTGACTTAGCTTTCTCATCTGTGATCCATATTATACGTGACGTACCCTACGGATGAACCATACAAAATATTCATGCAATTAGCGCATCACTATTCTTTATTTGCATTTATATCCATATTGCACGAGGACTATACTATGGTTTATACCTCAATAAAGAAGTCTGATTATCAGGAACCGCTCTATTAATTACCCTAATAGCAACAGCTTTCTTTGGCTACGTCCTTCCATGAGGACAAATATCATTCTGGGCGGCAACAGTAATTACAAACTTACTCACCGCAATCCCATACCTAGGAAACACACTAACAACCTGACTTTGAGGCGGTTTCTCCATTAATGACCCGACTCTCACCCGATTTTTTGCTTTACACTTCATCCTCCCATTCGCCATTATCTCCCTATCCTCAATCCACATTCTCCTCCTTCACAATGAAGGATCAAACAACCCACTTGGTACTAATTCAGATATCGATAAAATTCCACTACACCCATATCACTCCTACAAAGACATATTAATAATTACCATTATGATCACCTTATTATTCACGATTCTATCGTTTACACCTAATTTAATAAACGATCCAGAAAACTTCTCCAAAGCCAACCCACTAATAACACCACAACATATTAAACCCGAATGATACTTTCTATTTGCCTATGGTATTCTTCGATCAATCCCAAATAAGCTAGGAGGAACAATAGCTCTAATTATATCAATTGCTATTCTAATTACAGCTCCTTTTACTCACACCTCCTACACCCGCTCCATAACCTTTCGTCCATTTATACAAATCCTATTTTGAACATTAATCTCAACCTTTATTATTATTACATGAACAGCCACTAAACCTGTAGAATCGCCATTCATTCTTATCAGCCAAACAACTTCAATTATCTACTTCTCCTTCTTTATTATT----------
>MG657317.1_Bungarus_multicinctus
------------TCTAACCTTCTCCCAGTCGGATCCAACATCTCCACCTGATGAAATTTCGGCTCTATGCTTATAACCTGTCTTTTACTACAAATTATAACAGGTTTTTTCCTAGCAATCCACTATACAGCTAATATTGACTTAGCTTTCTCATCTGTGATCCATATTATACGTGACGTACCCTATGGATGAACCATACAAAATATTCATGCAATTAGCGCATCACTATTCTTTATTTGCATTTATATCCATATTGCACGAGGACTATACTATGGTTTATACCTCAATAAAGAAGTCTGATTATCAGGAACCGCTCTATTAATTACCCTAATAGCAACAGCTTTCTTTGGCTACGTCCTTCCATGAGGACAAATATCATTCTGGGCGGCAACAGTAATTACAAACTTACTCACCGCAATCCCATACCTAGGAAACACACTAACAACCTGACTTTGAGGCGGTTTCTCCATTAATGACCCGACTCTCACCCGATTTTTTGCTTTACACTTCATCCTCCCATTCGCCATTATCTCCCTATCCTCAATCCACATTCTCCTCCTTCACAATGAAGGATCAAACAACCCACTTGGTACTAATTCAGATATCGATAAAATTCCACTACACCCATATCACTCCTACAAAGACATATTAATAATTACCATTATGATCACCTTATTATTCACGATTCTATCGTTTACACCTAATTTAATAAACGATCCAGAAAACTTCTCCAAAGCCAACCCACTAATAACACCACAACATATCAAACCCGAATGATACTTTCTATTTGCCTATGGTATTCTTCGATCAATCCCAAATAAGCTAGGAGGAACAATAGCTCTAATTATATCAATTGCTATTCTAATTACAGCTCCTTTTACTCACACCTCCTACACCCGCTCCATAACCTTTCGTCCATTTATACAAATCCTATTTTGAACATTAGTCTCAACCTTTATTATTATTACATGAACAGCCACTAAACCTGTAGAATCGCCATTCATTCTTATCAGCCAAACAACTTCAATT----------------------------------
>MG657318.1_Bungarus_multicinctus
---TTACTAATCTCTAACCTTCTCCCAGTCGGATCCAACATCTCCACCTGATGAAATTTCGGCTCTATGCTTATAACCTGTCTTTTACTACAAATTATAACAGGTTTTTTCCTAGCAATCCACTATACAGCTAATATTGACTTAGCTTTCTCATCTGTGATCCATATTATACGTGACGTACCCTATGGATGAACCATACAAAATATTCATGCAATTAGCGCATCACTATTCTTTATTTGCATTTATATCCATATTGCACGAGGACTATACTATGGTTTATACCTCAATAAAGAAGTCTGATTATCAGGAACCGCTCTATTAATTACCCTAATAGCAACAGCTTTCTTTGGCTACGTCCTTCCATGAGGACAAATATCATTCTGGGCGGCAACAGTAATTACAAACTTACTCACCGCAATCCCATACCTAGGAAACACACTAACAACCTGACTTTGAGGCGGTTTCTCCATTAATGACCCGACTCTCACCCGATTTTTTGCTTTACACTTCATCCTCCCATTCGCCATTATCTCCCTATCCTCAATCCACATTCTCCTCCTTCACAATGAAGGATCAAACAACCCACTTGGTACTAATTCAGATATCGATAAAATTCCACTACACCCATATCACTCCTACAAAGACATATTAATAATTACCATTATGATCACCTTATTATTCACGATTCTATCGTTTACACCTAATTTAATAAACGATCCAGAAAACTTCTCCAAAGCCAACCCACTAATAACACCACAACATATCAAACCCGAATGATACTTTCTATTTGCCTATGGTATTCTTCGATCAATCCCAAATAAGCTAGGAGGAACAATAGCTCTAATTATATCAATTGCTATTCTAATTACAGCTCCTTTTACTCACACCTCCTACACCCGCTCCATAACCTTTCGTCCATTTATACAAATCCTATTTTGAACATTAGTCTCAACCTTTATTATTATTACATGAACAGCCACTAAACCTGTAGAATCGCCATTCATTCTTATCAGCCAAACAACTTCAATT----------------------------------
>MG657319.1_Bungarus_multicinctus
------------------------------------------------------------GGCTCTATGCTTATAACCTGTCTTTTACTACAAATTATAACAGGTTTTTTCCTAGCAATCCACTATACAGCTAATATTGACTTAGCTTTCTCATCTGTGATCCATATTATACGTGACGTACCCTATGGATGAACCATACAAAATATTCATGCAATTAGCGCATCACTATTCTTTATTTGCATTTATATCCATATTGCACGAGGACTATACTATGGTTTATACCTCAATAAAGAAGTCTGATTATCAGGAACCGCTCTATTAATTACTCTAATAGCAACAGCTTTCTTTGGCTACGTCCTTCCATGAGGACAAATATCATTCTGGGCGGCAACAGTAATTACAAACTTACTCACCGCAATCCCATACCTAGGAAACACACTAACAACCTGACTTTGAGGCGGTTTCTCCATTAATGACCCGACTCTCACCCGATTTTTTGCTTTACACTTCATCCTCCCATTCGCCATTATCTCCCTATCCTCAATCCACATTCTCCTCCTTCACAATGAAGGATCAAACAACCCACTTGGTACTAATTCAGATATCGATAAAATTCCACTACACCCATATCACTCCTACAAAGACATATTAATAATTACCATTATGATCACCTTATTATTCACGATTCTATCGTTTACACCTAATTTAATAAACGATCCAGAAAACTTCTCCAAAGCCAACCCACTAATAACACCACAACATATCAAACCCGAATGATACTTTCTATTTGCCTATGGTATTCTTCGATCAATCCCAAATAAGCTAGGAGGAACAATAGCTCTAATTATATCAATTGCTATTCTAATTACAGCTCCTTTTACTCACACCTCCTACACCCGCTCCATAACCTTTCGTCCATTTATACAAATCCTATTTTGAACATTAGTCTCAACCTTTATTATTATTACATGAACAGCCACTAAACCTGTAGAATCGCCATTCATTCTTATCAGCCAAACAACTTCAATTATCTACTTCTCCTTCTTTATTATTAATCCCTTA-
>MK941838.1_Bungarus_caeruleus_Pakistan
------------------------------------------TCTACCTGATGAAATTTTGGCTCCATACTCATAGCCTGCCTCGCACTACAAACATTAACAGGATTCTTCCTAGCAATTCACTATACAGCCAATATTAATCTAGCATTCTCATCAGTTGTACATATCATACGAGACGTACCTTACGGATGAATTATACAAAACATTCATGCAATCAGCGTATCCCTATTCTTTATTTGCATTTACACTCATATTGCACGAGGACTCTACTATGGTTTATATCTTAATAAAGAAGTTTGACTATCAGGAACCGTTCTGCTAATCACTCTAATAGCAACAGCCTTTTTTGGTTATGTCCTCCCATGGGGACAAATATCATTCTGAGCAGCAACAGTAATCACAAACTTACTTACTGCAATCCCATACCTAGGAAACACATTAACAACCTGACTTTGAGGCGGATTTTCCATCAATGATCCCACTCTTACCCGATTCTTTGCCTTACATTTCATCCTTCCATTCGCTATTATCTCAATATCCTCAATTCACATCCTCCTCCTCCACACCGAAGGCTCAAACAACCCACTCGGTACTAACTCTGATATCGATAAAATCCCACTACACCCCTACCACACCTACAAAGATATATTAATAATTACCATTTTAATTACCTCGCTATTCATTATCCTCTCATTTATACCCAACTTATTAAATGACCCAGAAAATTTC----------------------------------------------------------------------------------------------------------------------------------------------------------------------------------------------------------------------------------------------------------------------------------------------------------------------------------------------
>MT346610.1_Bungarus_fasciatus
------------------------------------------------------------GGCTCTATATTACTAACCTGTCTCCTACTACAAATTATAACAGGATTCTTTTTAGCAATTCATTATACAGCTAACATTAATCTAGCTTTCTCATCAGTAGTACATATTCTGCGTGATGTGCCTTACGGATGAATCATACAAAACATTCATGCAATCGGCGCATCCCTATTCTTTATTTGTATCTATATCCATATTGCACGAGGACTTTACTATGGCCTTTATCTCAATAAAGAAGTATGATTATCAGGGACTGCTCTACTAATCACCCTTATAGCAACAGCCTTTTTCGGTTACGTCCTTCCTTGAGGACAAATATCATTCTGGGCAGCAACAGTAATTACAAACTTACTTACCGCAATCCCATACTTAGGAAACACACTAACAATCTGACTCTGAGGCGGATTCTCTATTAATGACCCAACTCTTACCCGCTTCTTCGCCCTACATTTTATCCTTCCATTTGCTATTATTTCCTTATCCTCAATCCATATCATTCTTCTTCATAATGAAGGATCAAATAATCCACTTGGCACTAACTCAGATATTGATAAAATCCCTTTACATCCATACCATTCCTACAAAGATATATTAATAATTACCATCATAATCACCATACTATTTATTACCATATCATTTACACCTAATTTACTCAACGAC----------------------------------------------------------------------------------------------------------------------------------------------------------------------------------------------------------------------------------------------------------------------------------------------------------------------------------------------------------
>AJ749330.1_Bungarus_candidus_Vietnam
ATGTTACTAATCTCCAACCTTCTCCCAGTCGGATCCAACATCTCCACCTGATGAAATTTCGGCTCTATGCTTATAACCTGTCTTTTACTACAAATTATAACAGGCTTTTTCCTAGCAATCCACTATACAGCTAATATTGACTTAGCTTTCTCATCTGTAATCCATATCATACGTGACGTACCCTATGGATGAACCATACAAAATATTCATGCAATTAGCGCATCACTATTCTTTATTTGCATTTACATCCATATTGCACGAGGACTATACTATGGTCTATACCTCAATAAAGAAGTCTGATTATCAGGAACCGCCCTATTAATCACTCTAATAGCAACAGCTTTCTTTGGCTACGTCCTCCCATGAGGACAAATGTCATTCTGGGCGGCAACAGTAATTACAAACTTACTCACCGCAATTCCATACCTAGGAAACACACTAACAACCTGACTTTGAGGTGGTTTCTCCATTAATGATCCAACTCTCACCCGATTTTTTGCTTTACACTTCATCCTCCCATTCGCCATTATCTCCCTATCCTCAATCCACATTCTCCTCCTTCACAATGAAGGATCAAACAATCCACTTGGTACTAATTCAGATATCGATAAGATTCCACTACACCCATATCACTCCTACAAAGACATATTAATAATTACCATCATAATTACCTTATTATTCACGATTCTATCGTTTACACCTAATTTAATAAACGATCCAGAAAACTTCTCCAAAGCCAACCCACTAATAACACCACAACACATTAAACCCGAATGATACTTTCTATTTGCCTATGGTATTCTCCGATCAATCCCAAATAAACTAGGAGGAACAATAGCTCTAATTATATCAATTGCTATTCTAATTACAGCTCCTTTTACTCATACCTCCTACACCCGCTCCATAACCTTTCGTCCATTTATACAAATCCTATTTTGAACATTAATCTCAACCTTTATTATTATTACATGAACAGCCACTAAACCTGTAGAATCACCATTCATTCTTATCAGCCAAACAACTTCAATTATTTATTTCTCCTTCTTTATTATTAATCCCTTA-
>AJ749326.1_Bungarus_candidus_Vietnam
ATGTTACTAATCTCCAACCTTCTCCCAGTCGGATCCAACATCTCCACCTGATGAAATTTCGGCTCTATGCTTATAACCTGTCTTTTACTACAAATTATAACAGGTTTTTTCCTAGCAATCCACTATACAGCTAATATTGACTTAGCTTTCTCATCTGTAATCCATATTATACGTGACGTACCCTATGGATGAACCATACAAAATATTCATGCAATTAGCGCATCACTATTCTTTATTTGCATTTACATCCATATTGCACGAGGACTATACTATGGTTTATACCTCAATAAAGAAGTCTGATTATCAGGAACCGCCCTGTTAATCACTCTAATAGCAACAGCTTTCTTCGGCTACGTCCTCCCATGAGGACAAATATCATTCTGGGCGGCAACAGTAATTACAAACTTACTCACCGCAATCCCATATCTAGGAAACACATTAACAACCTGACTTTGAGGCGGTTTCTCCATTAATGATCCAACTCTCACCCGATTTTTTGCTTTACACTTCATCCTCCCATTCGCCATTATCTCCCTATCCTCAATCCACATTCTCCTCCTTCACAATGAAGGATCAAACAACCCACTTGGTACTAATTCAGATATCGATAAGATTCCACTACACCCATATCACTCCTACAAAGACATATTAATAATTACCATCATGATTACCTTATTATTCACAATTCTATCATTTACACCTAATTTAATAAACGATCCAGAAAACTTCTCTAAAGCCAACCCACTAATAACACCACAACACATTAAACCCGAATGATACTTTCTATTTGCCTATGGTATTCTTCGATCAATCCCAAATAAACTAGGAGGAACAATAGCTCTAATTATATCAATTGCTATCCTAATTACAGCTCCTTTTACTCACACCTCCTACACCCGCTCCATAACCTTTCGTCCATTTATACAAATCCTATTTTGAACATTAATCTCAACCTTTATTATTATTACATGAACAGCCACTAAACCTGTAGAATCGCCATTCATTCTTATCAGTCAAACAACTTCAATTATCTACTTCTCCTTCTTTATTATTAACCCCTTA-
>AJ749316.1_Bungarus_candidus_Vietnam
ATGTTACTAATCTCCAACCTTCTCCCAGTCGGATCCAACATCTCCACCTGATGAAATTTCGGCTCTATGCTTATAACCTGTCTTTTACTACAAATTATAACAGGCTTTTTCCTAGCAATCCACTATACAGCTAATATTGACTTAGCTTTCTCATCTGTAATCCATATCATACGTGACGTACCCTATGGATGAACCATACAAAATATTCATGCAATTAGCGCATCACTATTCTTTATTTGCATTTACATCCATATTGCACGAGGACTATACTATGGTCTATACCTCAATAAAGAAGTCTGATTATCAGGAACCGCCCTATTAATCACTCTAATAGCAACAGCTTTCTTTGGCTACGTCCTCCCATGAGGACAAATGTCATTCTGGGCGGCAACAGTAATTACAAACTTACTCACCGCAATTCCATACCTAGGAAACACACTAACAACCTGACTTTGAGGTGGTTTCTCCATTAATGATCCAACTCTCACCCGATTTTTTGCTTTACACTTCATCCTCCCATTCGCCATTATCTCCCTATCCTCAATCCACATTCTCCTCCTTCACAATGAAGGATCAAACAACCCACTTGGTACTAATTCAGATATCGATAAGATTCCACTACACCCATATCACTCCTACAAAGACATATTAATAATTACCATCATAATTACCTTATTATTCACGATTCTATCGTTTACACCTAATTTAATAAACGATCCAGAAAACTTCTCCAAAGCCAACCCACTAATAACACCACAACACATTAAACCCGAATGATACTTTCTATTTGCCTATGGTATTCTCCGATCAATCCCAAATAAACTAGGAGGAACAATAGCTCTAATTATATCAATTGCTATTCTAATTACAGCTCCTTTTACTCATACCTCCTACACCCGCTCCATAACCTTTCGTCCATTTATACAAATCCTATTTTGAACATTAATCTCAACCTTTATTATTATTACATGAACAGCCACTAAACCTGTAGAATCACCATTCATTCTTATCAGCCAAACAACTTCAATTATTTATTTCTCCTTCTTTATTATTAATCCCTTA-
>AJ749315.1_Bungarus_candidus_Vietnam
ATGTTACTAATCTCCAACCTTCTCCCAGTCGGATCCAACATCTCCACCTGATGAAATTTCGGCTCTATGCTTATAACCTGTCTTTTACTACAAATTATAACAGGCTTTTTCCTAGCAATCCACTATACAGCTAATATTGACTTAGCTTTCTCATCTGTAATCCATATCATACGTGACGTACCCTATGGATGAACCATACAAAATATTCATGCAATTAGCGCATCACTATTCTTTATTTGCATTTACATCCATATTGCACGAGGACTATACTATGGTCTATACCTCAATAAAGAAGTCTGATTATCAGGAACCGCCCTATTAATCACTCTAATAGCAACAGCTTTCTTTGGCTACGTCCTCCCATGAGGACAAATGTCATTCTGGGCGGCAACAGTAATTACAAACTTACTCACCGCAATTCCATACCTAGGAAACACACTAACAACCTGACTTTGAGGTGGTTTCTCCATTAATGATCCAACTCTCACCCGATTTTTTGCTTTACACTTCATCCTCCCATTCGCCATTATCTCCCTATCCTCAATCCACATTCTCCTCCTTCACAATGAAGGATCAAACAATCCACTTGGTACTAATTCAGATATCGATAAGATTCCACTACACCCATATCACTCCTACAAAGACATATTAATAATTACCATCATAATTACCTTATTATTCACGATTCTATCGTTTACACCTAATTTAATAAACGATCCAGAAAACTTCTCCAAAGCCAACCCACTAATAACACCACAACACATTAAACCCGAATGATACTTTCTATTTGCCTATGGTATTCTCCGATCAATCCCAAATAAACTAGGAGGAACAATAGCTCTAATTATATCAATTGCTATTCTAATTACAGCTCCTTTTACTCATACCTCCTACACCCGCTCCATAACCTTTCGTCCATTTATACAAATCCTATTTTGAACATTAATCTCAACCTTTATTATTATTACATGAACAGCCACTAAACCTGTAGAATCACCATTCATTCTTATCAGCCAAACAACTTCAATTATTTATTTCTCCTTCTTTATTATTAATCCCTTA-
>AJ749314.1_Bungarus_candidus_Vietnam
ATGTTACTAATCTCCAACCTTCTCCCAGTCGGATCCAACATCTCCACCTGATGAAATTTCGGCTCTATGCTTATAACCTGTCTTTTACTACAAATTATAACAGGCTTTTTCCTAGCAATCCACTATACAGCTAATATTGACTTAGCTTTCTCATCTGTAATCCATATCATACGTGACGTACCCTATGGATGAACCATACAAAATATTCATGCAATTAGCGCATCACTATTCTTTATTTGCATTTACATCCATATTGCACGAGGACTATACTATGGTCTATACCTCAATAAAGAAGTCTGATTATCAGGAACCGCCCTATTAATCACTCTAATAGCAACAGCTTTCTTTGGCTACGTCCTCCCATGAGGACAAATGTCATTCTGGGCGGCAACAGTAATTACAAACTTACTCACCGCAATTCCATACCTAGGAAACACACTAACAACCTGACTTTGAGGTGGTTTCTCCATTAATGATCCAACTCTCACCCGATTTTTTGCTTTACACTTCATCCTCCCATTCGCCATTATCTCCCTATCCTCAATCCACATTCTCCTCCTTCACAATGAAGGATCAAACAATCCACTTGGTACTAATTCAGATATCGATAAGATTCCACTACACCCATATCACTCCTACAAAGACATATTAATAATTACCATCATAATTACCTTATTATTCACGATTCTATCGTTTACACCTAATTTAATAAACGATCCAGAAAACTTCTCCAAAGCCAACCCACTAATAACACCACAACACATTAAACCCGAATGATACTTTCTATTTGCCTATGGTATTCTCCGATCAATCCCAAATAAACTAGGAGGAACAATAGCTCTAATTATATCAATTGCTATTCTAATTACAGCTCCTTTTACTCATACCTCCTACACCCGCTCCATAACCTTTCGTCCATTTATACAAATCCTATTTTGAACATTAATCTCAACCTTTATTATTATTACATGAACAGCCACTAAACCTGTAGAATCACCATTCATTCTTATCAGCCAAACAACTTCAATTATTTATTTCTCCTTCTTTATTATTAATCCCTTA-
>AJ749313.1_Bungarus_candidus_Vietnam
ATGTTACTAATCTCCAACCTTCTCCCAGTCGGATCCAACATCTCCACCTGATGAAATTTCGGCTCTATGCTTATAACCTGTCTTTTACTACAAATTATAACAGGCTTTTTCCTAGCAATCCACTATACAGCTAATATTGACTTAGCTTTCTCATCTGTAATCCATATCATACGTGACGTACCCTATGGATGAACCATACAAAATATTCATGCAATTAGCGCATCACTATTCTTTATTTGCATTTACATCCATATTGCACGAGGACTATACTATGGTCTATACCTCAATAAAGAAGTCTGATTATCAGGAACCGCCCTATTAATCACTCTAATAGCAACAGCTTTCTTTGGCTACGTCCTCCCATGAGGACAAATGTCATTCTGGGCGGCAACAGTAATTACAAACTTACTCACCGCAATTCCATACCTAGGAAACACACTAACAACCTGACTTTGAGGTGGTTTCTCCATTAATGATCCAACTCTCACCCGATTTTTTGCTTTACACTTCATCCTCCCATTCGCCATTATCTCCCTATCCTCAATCCACATTCTCCTCCTTCACAATGAAGGATCAAACAACCCACTTGGTACTAATTCAGATATCGATAAGATTCCACTACACCCATATCACTCCTACAAAGACATATTAATAATTACCATCATAATTACCTTATTATTCACGATTCTATCGTTTACACCTAATTTAATAAACGATCCAGAAAACTTCTCCAAAGCCAACCCACTAATAACACCACAACACATTAAACCCGAATGATACTTTCTATTTGCCTATGGTATTCTCCGATCAATCCCAAATAAACTAGGAGGAACAATAGCTCTAATTATATCAATTGCTATTCTAATTACAGCTCCTTTTACTCATACCTCCTACACCCGCTCCATAACCTTTCGTCCATTTATACAAATCCTATTTTGAACATTAATCTCAACCTTTATTATTATTACATGAACAGCCACTAAACCTGTAGAATCACCATTCATTCTTATCAGCCAAACAACTTCAATTATTTATTTCTCCTTCTTTATTATTAATCCCTTA-
>AJ749311.1_Bungarus_candidus_Vietnam
ATGTTACTAATCTCCAACCTTCTCCCAGTCGGATCCAACATCTCCACCTGATGAAATTTCGGCTCTATGCTTATAACCTGTCTTTTACTACAAATTATAACAGGCTTTTTCCTAGCAATCCACTATACAGCTAATATTGACTTAGCTTTCTCATCTGTAATCCATATCATACGTGACGTACCCTATGGATGAACCATACAAAATATTCATGCAATTAGCGCATCACTATTCTTTATTTGCATTTACATCCATATTGCACGAGGACTATACTATGGTCTATACCTCAATAAAGAAGTCTGATTATCAGGAACCGCCCTATTAATCACTCTAATAGCAACAGCTTTCTTTGGCTACGTCCTCCCATGAGGACAAATGTCATTCTGGGCGGCAACAGTAATTACAAACTTACTCACCGCAATTCCATACCTAGGAAACACACTAACAACCTGACTTTGAGGTGGTTTCTCCATTAATGATCCAACTCTCACCCGATTTTTTGCTTTACACTTCATCCTCCCATTCGCCATTATCTCCCTATCCTCAATCCACATTCTCCTCCTTCACAATGAAGGATCAAACAACCCACTTGGTACTAATTCAGATATCGATAAGATTCCACTACACCCATATCACTCCTACAAAGACATATTAATAATTACCATCATAATTACCTTATTATTCACGATTCTATCGTTTACACCTAATTTAATAAACGATCCAGAAAACTTCTCCAAAGCCAACCCACTAATAACACCACAACACATTAAACCCGAATGATACTTTCTATTTGCCTATGGTATTCTCCGATCAATCCCAAATAAACTAGGAGGAACAATAGCTCTAATTATATCAATTGCTATTCTAATTACAGCTCCTTTTACTCATACCTCCTACACCCGCTCCATAACCTTTCGTCCATTTATACAAATCCTATTTTGAACATTAATCTCAACCTTTATTATTATTACATGAACAGCCACTAAACCTGTAGAATCACCATTCATTCTTATCAGCCAAACAACTTCAATTATTTATTTCTCCTTCTTTATTATTAATCCCTTA-
>AJ749310.1_Bungarus_candidus_Vietnam
ATGTTACTAATCTCCAACCTTCTCCCAGTCGGATCCAACATCTCCACCTGATGAAATTTCGGCTCTATGCTTATAACCTGTCTTTTACTACAAATTATAACAGGCTTTTTCCTAGCAATCCACTATACAGCTAATATTGACTTAGCTTTCTCATCTGTAATCCATATCATACGTGACGTACCCTATGGATGAACCATACAAAATATTCATGCAATTAGCGCATCACTATTCTTTATTTGCATTTACATCCACATTGCACGAGGACTATACTATGGTCTATACCTCAATAAAGAAGTCTGATTATCAGGAACCGCCCTATTAATCACTCTAATAGCAACAGCTTTCTTTGGCTACGTCCTCCCATGAGGACAAATGTCATTCTGGGCGGCAACAGTAATTACAAACTTACTCACCGCAATTCCATACCTAGGAAACACACTAACAACCTGACTTTGAGGTGGTTTCTCCATTAATGATCCAACTCTCACCCGATTTTTTGCTTTACACTTCATCCTCCCATTCGCCATTATCTCCCTATCCTCAATCCACATTCTCCTCCTTCACAATGAAGGATCAAACAATCCACTTGGTACTAATTCAGATATCGATAAGATTCCACTACACCCATATCACTCCTACAAAGACATATTAATAATTACCATCATAATTACCTTATTATTCACGATTCTATCGTTTACACCTAATTTAATAAACGATCCAGAAAACTTCTCCAAAGCCAACCCACTAATAACACCACAACACATTAAACCCGAATGATACTTTCTATTTGCCTATGGTATTCTCCGATCAATCCCAAATAAACTAGGAGGAACAATAGCTCTAATTATATCAATTGCTATTCTAATTACAGCTCCTTTTACTCATACCTCCTACACCCGCTCCATAACCTTTCGTCCATTTATACAAATCCTATTTTGAACATTAATCTCAACCTTTATTATTATTACATGAACAGCCACTAAACCTGTAGAATCACCATTCATTCTTATCAGCCAAACAACTTCAATTATTTATTTCTCCTTCTTTATTATTAATCCCTTA-
>AJ565001.1_Bungarus_candidus_Central_Java_Indonesia
ATGTTACTAATCTCCAACCTTCTCCCAGTCGGATCCAACATCTCCACCTGATGAAATTTCGGCTCTATGCTTATAACCTGTCTTTTACTACAAATTATAACAGGTTTTTTCTTAGCAATCCACTATACAGCTAATATTGACTTAGCTTTCTCATCTGTAATCCATATTATACGTGACGTACCCTATGGATGAACCATACAAAATACTCATGCAATTAGCGCATCACTATTCTTTATTTGCATTTACATCCATATTGCACGAGGACTATACTATGGTTTATACCTCAATAAAGAAGTCTGATTATCAGGAACCGCCCTGTTAATCACTCTAATAGCAACAGCTTTCTTCGGCTACGTCCTCCCATGAGGACAAATATCATTCTGGGCGGCAACAGTAATTACAAACTTACTCACCGCAATCCCATATCTAGGAAACACACTAACAACCTGACTTTGAGGCGGTTTCTCCATTAATGATCCAACTCTCACCCGATTCTTTGCTTTACACTTCATCCTCCCATTCGCCATTATCTCCCTATCCTCAATCCACATTCTCCTCCTTCACAATGAAGGATCAAACAACCCACTTGGTACTAATTCAGATATCGATAAGATTCCACTACACCCATATCACTCCTACAAAGACATATTAATAATTACCATCATGATTACCTTATTATTCACGATTCTATCGTTTACACCTAATTTAATAAACGATCCAGAAAACTTCTCCAAAGCCAACCCACTAATAACACCACAACACATTAAACCCGAATGATACTTTCTATTTGCCTATGGTATTCTTCGATCAATCCCAAATAAACTAGGAGGAACAATAGCTCTAATTATATCAATTGCTATCCTAATTACAGCTCCTTTTACTCACACCTCCTACACCCGCTCCATAACCTTTCGTCCATTTATACAAATCCTATTTTGAACATTAATCTCAACCTTTATTATTATTACATGAACAGCCACTAAACCTGTAGAATCGCCATTCATTCTTATCAGTCAAACAACTTCAATTATCTACTTCTCCTTCTTTATTATTAACCCCTTA-
>AJ565002.1_Bungarus_multicinctus_Taiwan
ATGTTACTAATCTCTAACCTTCTCCCAGTCGGATCCAACATCTCCACCTGATGAAATTTCGGCTCTATGCTTATAACCTGTCTTTTACTACAAATTATAACAGGTTTTTTCCTAGCAATCCACTATACAGCTAATATTGACTTAGCTTTCTCATCTGTGATCCATATTATACGTGACGTACCCTATGGATGAACCATACAAAATATTCATGCAATTAGCGCATCACTATTCTTTATTTGCATTTATATCCATATTGCACGAGGACTATACTATGGTTTATACCTCAATAAAGAAGTCTGATTATCAGGAACCGCTCTATTAATTACCCTGATAGCAACAGCTTTCTTTGGCTACGTCCTTCCATGAGGACAAATATCATTCTGGGCGGCAACAGTAATTACAAACTTACTCACCGCAATCCCATACCTAGGAAACACACTAACAACCTGACTTTGAGGCGGTTTCTCCATTAATGACCCGACTCTCACCCGATTTTTTGCTTTACACTTCATCCTCCCATTCGCCATTATCTCCCTATCCTCAATCCACATTCTCCTCCTTCACAATGAAGGATCAAACAACCCACTTGGTACTAATTCAGATATCGATAAAATTCCACTACACCCATATCACTCCTACAAAGACATATTAATAATTACCATTATGATCACCTTATTATTCACGATTCTATCGTTTACACCTAATTTAATAAACGATCCAGAAAACTTCTCCAAAGCCAACCCACTAATAACACCACAACATATCAAACCCGAATGATACTTTCTATTTGCCTATGGTATTCTTCGATCAATCCCAAATAAGCTAGGAGGAACAATAGCTCTAATTATATCAATTGCTATTCTAATTACAGCTCCTTTTACTCACACCTCCTACACCCGCTCCATAACCTTTCGTCCATTTATACAAATCCTATTTTGAACATTAATCTCAACCTTTATTATTATTACATGAACAGCCACTAAACCTGTAGAATCGCCATTCATTCTTATCAGCCAAACAACTTCAATTATCTACTTCTCCTTCTTTATTATTAATCCCTTA-
>AY973270.1_Bungarus_bungaroides
ATGCTTTTAATCTCTAATCTTCTACCTGTAGGGTCTAATATCTCCACTTGATGAAACTTTGGCTCTATATTACTAACCTGTCTAATATTACAAATTTCAACCGGGTTTTTCCTAGCAATCCATTACACAGCCAATATTAACCTGGCCTTCTCTTCAGTAATCCATATCATGCGTGACGTACCACACGGATGAACCATACAAAATCTTCACGCAATTGGCGCATCCATATTTTTTATCTGTATCTATATTCACATTGCACGAGGACTCTACTATGGTTTATACTTAAATAAAGAAGTTTGATTAACAGGAATTGCTTTACTAATCACCCTGATAGCAACAGCCTTCTTCGGCTACGTCCTCCCTTGAGGACAAATATCATTCTGGGCAGCAACAGTAATTACAAACCTCCTCACTGCAATTCCATACCTGGGAACTACACTGACAACATGACTATGAGGGGGTTTCTCCATTAACGACCCAACCCTTACCCGTTTCTTTGCCCTACATTTCATCCTCCCCTTCACTATTATTTCACTATCATTAATACACATCATATTACTTCATAACGAAGGATCAAACAACCCATTAGGTACCAACTCAGAT---GACAAGATCCCTCTTCATCCCTATCACTCCTACAAAGATATACTAATGGCCACCACTTTAATCACCCTACTATTCACCATTTTATCGTTCATACCAGATCTCTTCAACGACCCAGAAAACTTCTCAAAAGCCAACCCACTATTAACACCACAACACATTAAACCCGAATGATACTTTCTATTTGCTTACGGCATTCTACGGTCAATCCCAAATAAACTTGGAGGGACAGTAGCCCTACTTATATCAATCGCCATCCTAATCACAGCCCCATTCACTCACACCTCCCACATCCGATCCATAACCTTTCGCCCACTAACACAAACCCTATACTGGACACTAATCGCTGCCTTTATTATCATTACATGAACAGCCACTAAACCAGTAGAAACACCATTTATTTTCATCAGTCAGACAACTTCAATTGTCTACTTCTCCTTTTTTATCATTAACCCCCTA-
>AJ749306.1_Bungarus_slowinskii_Yen_Bai_Vietnam
ATGCTTTTAATTTCTAATCTCCTCCCAGTTGGATCTAATATCTCCACTTGATGAAACTTTGGCTCTATGTTACTAACTTGCCTAATATTACAAATCATAACCGGATTCTTCCTAGCAATCCACTACACAGCCAATATTAACCTAGCCTTCTCTTCAGTAATCCACATCATGCACGACGTACCATACGGGTGAACCATACAAAACCTTCACGCAATTGGTGCATCCCTATTCTTTATTTGTATCTATATTCACATTGCACGAGGACTCTATTACGGTTTATACTTAAATATAGAAGTTTGATTAACAGGAACTGCCTTACTAATTACCCTGATAGCAACAGCCTTCTTTGGCTACGTCCTC------------------TTCTGAGCAGCAACAGTAATTACAAACCTCCTCACTGCAATTCCATACCTAGGAACTACACTGACAACATGGCTGTGGGGGGGTTTCTCCATTAATGACCCAACCCTTACCCGTTTTTTTGCCCTGCACTTCATTCTTCCCTTTACTATTATCTCACTATCATTAATTCACATCATGTTACTTCATAATGAAGGATCAAACAACCCACTAGGCACCAACTCAGATATTGACAAGATCCCTCTTCACCCCTATCACACCTACAAAGACATATTAATGGTCACTATCATAATCACCTTACTATTCACTATTCTATCATTCATACCCAATCTATTCAACGACCCAGAAAACTTCTCAAAAGCCAACCCACTGTTAACACCACAACAT---AAACCAGAG-------------------------------------------------------------------------------------------------------------------------------------------------------------------------------------------------------------------------------------------------------------------------------------------------
>AJ748660.1_Bungarus_caeruleus_Pakistan
---------------------------------------------------------TTTGGCTCCATACTCATAGCCTGCCTCGCACTACAAACATTAACAGGATTCTTCCTAGCAATTCACTATACAGCCAATATTAATCTAGCATTCTCATCAGTTGTACATATCATACGAGACGTACCTTACGGATGAATTATACAAAACATTCATGCAATCAGCGCATCCCTATTCTTTATTTGCATTTACACTCATATTGCACGAGGACTCTACTATGGTTTATATCTTAATAAAGAAGTTTGACTATCAGGAACCGTTCTGCTAATCACTCTAATAGCAACAGCCTTTTTTGGTTATGCCCTCCCA----------------------------------------------------------------------------------------------------------------------------------------------------------------------------------------------------------------------------------------------------------------------------------------------------------------------------------------------------------------------------------------------------------------------------------------------------------------------------------------------------------------------------------------------------------------------------------------------------------------------------------------------------------------------------------------------------------------------------
>AJ749304.1_Bungarus_niger_Nepal
ATGCTACTAATCTCCAACCTTCTCCCAGTCGGATCCAACATCTCTACCTGATGAAACTTCGGCTCTATACTTATAACCTGTCTTTTACTACAAATCATAACAGGTTTTTTCCTAGCAATCCACTATACAGCTAATATTAACTTAGCCTTCTCATCAACAGTACATATTATACGCGATGTACCATACGGATGAACCATACAAAACATTCATGCAATCAGCGCATCCCTATTCTTTATTTGCATTTACATCCACATTGCACGAGGACTCTACTATGGCTTATACCTCAATAAAGAAGTCTGACTATCAGGGACCGCCCTATTAATCACCCTAATAGCAACAGCCTTCTTTGGCTATGTTCTCCCATGAGGACAAATATCATTCTGAGCGGCAACAGTAATTACGAACTTACTCACTGCAATCCCATACCTAGGAAACACACTAACAACCTGACTTTGAGGCGGTTTCTCTATTAATGATCCAACCCTCACCCGATTTTTCGCTTTACACTTCATCCTCCCATTTGCTATTATCTCCTTATCATCAATCCATATTCTTCTCCTTCATAACGAAGGATCAAATAATCCACTTGGTACTAATTCAGATATCGACAAAATCCCACTACATCCGTACCACTCCTATAAAGATATATTAATAATTACCATTATAATTACCTTACTATTTACTATTCTTTCATTTATACCTAACTTACTAAACGACCCAGAAAACTTCTCCAAGGCCAACCCACTACTAACACCACAACATATTAAACCTGAATGATACTTCTTATTTGCTTACGGTATTCTCCGATCAATTCCAAATAAACTAGGGGGGACAATAGCTCTAATTATATCAGTTGCTATTCTAATTTCAGCCCCTTTTACTCATACCTCCTACATCCGCTCTATAGCCTTTCGCCCACTTACACAGATCCTATTTTGAACACTAGTCTCTACCTTTATTATTATTACATGAACAGCCACCAAACCTGTAGAATCACCATTCATCTTTATTAGCCAAATAACTTCAGTTATCTACTTCTCCTTCTTTATTATTAATCCCTTA-
>AJ749305.1_Bungarus_caeruleus_Pakistan
ATGCTACTAATCTCAAATCTTCTTCCTGTCGGATCCAACATCTCTACCTGATGAAATTTTGGCTCCATACTCATAGCCTGCCTCGCACTACAAACATTAACAGGATTCTTCCTAGCAATTCACTATACAGCCAATATTAATCTAGCATTCTCATCAGTTGTACATATCATACGAGACGTACCTTACGGATGAATTATACAAAACATTCATGCAATCAGCGCATCCCTATTCTTTATTTGCATTTACACTCATATTGCACGAGGACTCTACTATGGTTTATATCTTAATAAAGAAGTTTGACTATCAGGAACCGTTCTGCTAATCACTCTAATAGCAACAGCCTTTTTTGGTTATGTCCTCCCATGAGGACAAATATCATTCTGAGCAGCAACAGTAATCACAAACTTACTTACTGCAATCCCATACCTAGGAAACACATTAACAACCTGACTTTGAGGCGGATTTTCCATCAATGATCCCACTCTTACCCGATTCTTTGCCTTACATTTCATCCTTCCATTCGCTATTATCTCAATATCCTCAATTCACATCCTCCTCCTCCACACCGAAGGCTCAAACAACCCACTCGGTACTAACTCTGATATCGATAAAATCCCACTACACCCCTACCACACCTACAAAGATATATTAATAATTACCATTTTAATTACCTCGCTATTCATTATCCTCTCATTTATACCCAACTTATTAAATGACCCAGAAAATTTCTCCAAAGCTAATCCCCTACTAACACCACAACACATTAAACCTGAGTGGTATTTCTTATTTGCCTACGGCATTCTTCGATCAATCCCAAATAAACTAGGAGGAACAATAGCCCTGATTATATCAGTAGCCATTCTAATCTCAGTCCCCTTTACCCACACTTCTTATACACGTTCTATAACCTTTCGTCCATTTACACAGACTCTATTCTGAACACTAATCTCAACCTTTATTATCATTACATGAACAGCCACTAAACCTGTAGAATCTCCATTCATCACTATCAGCCAAATGACCTCGATCATCTACTTCTCTTTCTTCATCATTAATCCCCTA-
>AJ749307.1_Bungarus_candidus_Vietnam
ATGTTACTAATCTCCAACCTTCTCCCAGTCGGATCCAACATCTCCACCTGATGAAATTTCGGCTCTATGCTTATAACCTGTCTTTTACTACAAATTATAACAGGCTTTTTCCTAGCAATCCACTATACAGCTAATATTGACTTAGCTTTCTCATCTGTAATCCATATCATACGTGACGTACCCTATGGATGAACCATACAAAATATTCATGCAATTAGCGCATCACTATTCTTTATTTGCATTTACATCCATATTGCACGAGGACTATACTATGGTCTATACCTCAATAAAGAAGTCTGATTATCAGGAACCGCCCTATTAATCACTCTAATAGCAACAGCTTTCTTTGGCTACGTCCTCCCATCA------------------------TTCTGGGCGACAAACTTACTCACCGCAATTCCATACCTAGGAAACACACTAACAACCTGACTTTGAGGTGGTTTCTCCATTAATGATCCAACTCTCACCCGATTTTTTGCTTTACACTTCATCCTCCCATTCGCCATTATCTCCCTATCCTCAATTCACATTCTCCTCCTTCACAATGAAGGATCAAACAATCCACTTGGTACTAATTCAGATATCGATAAGATTCCACTACACCCATATCACTCCTACAAAGACATATTAATAATTACCATCATAATTACCTTATTATTCACGATTCTATCGTTTACACCTAATTTAATAAACGATCCAGAAAACTTCTCCAAAGCCAACCCACTAATAACACCACAACACATTAAACCCGAATGATACTTTCTATTTGCCTATGGTATTCTCCGATCAATCCCAAATAAACTAGGAGGAACAATAGCTCTAATTATATCAATTGCTATTCTAATTACAGCTCCTTTTACTCATACCTCCTACACCCGCTCCATAACCTTTCGTCCATTTATACAAATCCTATTTTGAACATTAATCTCAACCTTTATTATTATTACATGAACAGCCACTAAACCTGTAGAATCACCATTCATTCTTATCAGCCAAACAACTTCAATTATTTATTTCTCCTTCTTTATTATTAATCCCTTA-
>AJ749308.1_Bungarus_candidus_Vietnam
ATGTTACTAATCTCCAACCTTCTCCCAGTCGGATCCAACATCTCCACCTGATGAAATTTCGGCTCTATGCTTATAACCTGTCTTTTACTACAAATTATAACAGGCTTTTTCCTAGCAATCCACTATACAGCTAATATTGACTTAGCTTTCTCATCTGTAATCCATATCATACGTGACGTACCCTATGGATGAACCATACAAAATATTCATGCAATTAGCGCATCACTATTCTTTATTTGCATTTACATCCACATTGCACGAGGACTATACTATGGTCTATACCTCAATAAAGAAGTCTGATTATCAGGAACCGCCCTATTAATCACTCTAATAGCAACAGCTTTCTTTGGCTACGTCCTCCCATGAGGACAAATGTCATTCTGGGCGGCAACAGTAATTACAAACTTACTCACCGCAATTCCATACCTAGGAAACACACTAACAACCTGACTTTGAGGTGGTTTCTCCATTAATGATCCAACTCTCACCCGATTTTTTGCTTTACACTTCATCCTCCCATTCGCCATTATCTCCCTATCCTCAATCCACATTCTCCTCCTTCACAATGAAGGATCAAACAATCCACTTGGTACTAATTCAGATATCGATAAGATTCCACTACACCCATATCACTCCTACAAAGACATATTAATAATTACCATCATAATTACCTTATTATTCACGATTCTATCGTTTACACCTAATTTAATAAACGATCCAGAAAACTTCTCCAAAGCCAACCCACTAATAACACCACAACACATTAAACCCGAATGATACTTTCTATTTGCCTATGGTATTCTCCGATCAATCCCAAATAAACTAGGAGGAACAATAGCTCTAATTATATCAATTGCTATTCTAATTACAGCTCCTTTTACTCATACCTCCTACACCCGCTCCATAACCTTTCGTCCATTTATACAAATCCTATTTTGAACATTAATCTCAACCTTTATTATTATTACATGAACAGCCACTAAACCTGTAGAATCACCATTCATTCTTATCAGCCAAACAACTTCAATTATTTATTTCTCCTTCTTTATTATTAATCCCTTA-
>AJ749309.1_Bungarus_candidus_Vietnam
ATGTTACTAATCTCCAACCTTCTCCCAGTCGGATCCAACATCTCCACCTGATGAAATTTCGGCTCTATGCTTATAACCTGTCTTTTACTACAAATTATAACAGGCTTTTTCCTAGCAATCCACTATACAGCTAATATTGACTTAGCTTTCTCATCTGTAATCCATATCATACGTGACGTACCCTATGGATGAACCATACAAAATATTCATGCAATTAGCGCATCACTATTCTTTATTTGCATTTACATCCATATTGCACGAGGACTATACTATGGTCTATACCTCAATAAAGAAGTCTGATTATCAGGAACCGCCCTATTAATCACTCTAATAGCAACAGCTTTCTTTGGCTACGTCCTCCCATGAGGACAAATGTCATTCTGGGCGGCAACAGTAATTACAAACTTACTCACCGCAATTCCATACCTAGGAAACACACTAACAACCTGACTTTGAGGTGGTTTCTCCATTAATGATCCAACTCTCACCCGATTTTTTGCTTTACACTTCATCCTCCCATTCGCCATTATCTCCCTATCCTCAATCCACATTCTCCTCCTTCACAATGAAGGATCAAACAACCCACTTGGTACTAATTCAGATATCGATAAGATTCCACTACACCCATATCACTCCTACAAAGACATATTAATAATTACCATCATAATTACCTTATTATTCACGATTCTATCGTTTACACCTAATTTAATAAACGATCCAGAAAACTTCTCCAAAGCCAACCCACTAATAACACCACAACACATTAAACCCGAATGATACTTTCTATTTGCCTATGGTATTCTCCGATCAATCCCAAATAAACTAGGAGGAACAATAGCTCTAATTATATCAATTGCTATTCTAATTACAGCTCCTTTTACTCATACCTCCTACACCCGCTCCATAACCTTTCGTCCATTTATACAAATCCTATTTTGAACATTAATCTCAACCTTTATTATTATTACATGAACAGCCACTAAACCTGTAGAATCACCATTCATTCTTATCAGCCAAACAACTTCAATTATTTATTTCTCCTTCTTTATTATTAATCCCTTA-
>AJ749312.1_Bungarus_candidus_Vietnam
ATGTTACTAATCTCCAACCTTCTCCCAGTCGGATCCAACATCTCCACCTGATGAAATTTCGGCTCTATGCTTATAACCTGTCTTTTACTACAAATTATAACAGGCTTTTTCCTAGCAATCCACTATACAGCTAATATTGACTTAGCTTTCTCATCTGTAATCCATATCATACGTGACGTACCCTATGGATGAACCATACAAAATATTCATGCAATTAGCGCATCACTATTCTTTATTTGCATTTACATCCATATTGCACGAGGACTATACTATGGTCTATACCTCAATAAAGAAGTCTGATTATCAGGAACCGCCCTATTAATCACTCTAATAGCAACAGCTTTCTTTGGCTACGTCCTCCCATGAGGACAAATGTCATTCTGGGCGGCAACAGTAATTACAAACTTACTCACCGCAATTCCATACCTAGGAAACACACTAACAACCTGACTTTGAGGTGGTTTCTCCATTAATGATCCAACTCTCACCCGATTTTTTGCTTTACACTTCATCCTCCCATTCGCCATTATCTCCCTATCCTCAATCCACATTCTCCTCCTTCACAATGAAGGATCAAACAATCCACTTGGTACTAATTCAGATATCGATAAGATTCCACTACACCCATATCACTCCTACAAAGACATATTAATAATTACCATCATAATTACCTTATTATTCACGATTCTATCGTTTACACCTAATTTAATAAACGATCCAGAAAACTTCTCCAAAGCCAACCCACTAATAACACCACAACACATTAAACCCGAATGATACTTTCTATTTGCCTATGGTATTCTCCGATCAATCCCAAATAAACTAGGAGGAACAATAGCTCTAATTATATCAATTGCTATTCTAATTACAGCTCCTTTTACTCATACCTCCTACACCCGCTCCATAACCTTTCGTCCATTTATACAAATCCTATTTTGAACATTAATCTCAACCTTTATTATTATTACATGAACAGCCACTAAACCTGTAGAATCACCATTCATTCTTATCAGCCAAACAACTTCAATTATTTATTTCTCCTTCTTTATTATTAATCCCTTA-
>AJ749317.1_Bungarus_candidus_Vietnam
ATGTTACTAATCTCCAACCTTCTCCCAGTCGGATCCAACATCTCCACCTGATGAAATTTCGGCTCTATGCTTATAACCTGTCTTTTACTACAAATTATAACAGGCTTTTTCCTAGCAATCCACTATACAGCTAATATTGACTTAGCTTTCTCATCTGTAATCCATATCATACGTGACGTACCCTATGGATGAACCATACAAAATATTCATGCAATTAGCGCATCACTATTCTTTATTTGCATTTACATCCATATTGCACGAGGACTATACTATGGTCTATACCTCAATAAAGAAGTCTGATTATCAGGAACCGCCCTATTAATCACTCTAATAGCAACAGCTTTCTTTGGCTACGTCCTCCCATGAGGACAAATGTCATTCTGGGCGGCAACAGTAATTACAAACTTACTCACCGCAATTCCATACCTAGGAAACACACTAACAACCTGACTTTGAGGTGGTTTCTCCATTAATGATCCAACTCTCACCCGATTTTTTGCTTTACACTTCATCCTCCCATTCGCCATTATCTCCCTATCCTCAATCCACATTCTCCTCCTTCACAATGAAGGATCAAACAACCCACTTGGTACTAATTCAGATATCGATAAGATTCCACTACACCCATATCACTCCTACAAAGACATATTAATAATTACCATCATAATTACCTTATTATTCACGATTCTATCGTTTACACCTAATTTAATAAATGATCCAGAAAACTTCTCCAAAGCCAACCCACTAATAACACCACAACACATTAAACCCGAATGATACTTTCTATTTGCCTATGGTATTCTCCGATCAATCCCAAATAAACTAGGAGGAACAATAGCTCTAATTATATCAATTGCTATTCTAATTACAGCTCCTTTTACTCATACCTCCTACACCCGCTCCATAACCTTTCGTCCATTTATACAAATCCTATTTTGAACATTAATCTCAACCTTTATTATTATTACATGAACAGCCACTAAACCTGTAGAATCACCATTCATTCTTATCAGCCAAACAACTTCAATTATTTATTTCTCCTTCTTTATTATTAATCCCTTA-
>AJ749318.1_Bungarus_candidus_Vietnam
ATGTTACTAATCTCCAACCTTCTCCCAGTCGGATCCAACATCTCCACCTGATGAAATTTCGGCTCTATGCTTATAACCTGTCTTTTACTACAAATTATAACAGGCTTTTTCCTAGCAATCCACTATACAGCTAATATTGACTTAGCTTTCTCATCTGTAATCCATATCATACGTGACGTACCCTATGGATGAACCATACAAAATATTCATGCAATTAGCGCATCACTATTCTTTATTTGCATTTACATCCATATTGCACGAGGACTATACTATGGTCTATACCTCAATAAAGAAGTCTGATTATCAGGA---ACCCTATTAATCACTCTAATAGCAACAGCTTTCTTTGGCTACGTCCTCCCATGAGGACAAATGTCATTCTGGGCGGCAACAGTAATTACAAACTTACTCACCGCAATTCCATACCTAGGAAACACACTAACAACCTGACTTTGAGGTGGTTTCTCCATTAATGATCCAACTCTCACCCGATTTTTTGCTTTACACTTCATCCTCCCATTCGCCATTATCTCCCTATCCTCAATCCACATTCTCCTCCTTCACAATGAAGGATCAAACAATCCACTTGGTACTAATTCAGATATCGATAAGATTCCACTACACCCATATCACTCCTACAAAGACATATTAATAATTACCATCATAATTACCTTATTATTCACGATTCTATCGTTTACACCTAATTTAATAAACGATCCAGAAAACTTCTCCAAAGCCAACCCACTAATAACACCACAACACATTAAACCCGAATGATACTTTCTATTTGCCTATGGTATTCTCCGATCAATCCCAAATAAACTAGGAGGAACAATAGCTCTAATTATATCAATTGCTATTCTAATTACAGCTCCTTTTACTCATACCTCCTACACCCGCTCCATAACCTTTCGTCCATTTATACAAATCCTATTTTGAACATTAATCTCAACCTTTATTACA---------------ACAGCCCCTGTAGAATCGCCATTCATTCTTATCAGCCAAACAACTTCAATTATTTATTTCTCCTTCTTTATTATTAATCCCTTA-
>AJ749319.1_Bungarus_candidus_Vietnam
ATGTTACTAATCTCCAACCTTCTCCCAGTCGGATCCAACATCTCCACCTGATGAAATTTCGGCTCTATGCTTATAACCTGTCTTTTACTACAAATTATAACAGGCTTTTTCCTAGCAATCCACTATACAGCTAATATTGACTTAGCTTTCTCATCTGTAATCCATATTATACGTGACGTACCCTATGGATGAACCATACAAAACATTCATGCAATTAGCGCATCACTATTCTTTATTTGCATTTACATCCATATTGCACGAGGACTATACTATGGTCTATACCTCAATAAAGAAGTCTGATTATCAGGAACCGCCCTACTAATCACTCTAATAGCAACAGCTTTCTTTGGCTACGTCCTCCCATGAGGACAAATGTCATTCTGGGCGGCAACAGTAATTACAAACTTACTCACCGCAATTCCATACCTAGGAAACACACTAACAACCTGACTTTGAGGCGGTTTCTCCATTAATGATCCAACTCTCACCCGATTTTTTGCTTTACACTTCATCCTCCCATTCGCCATTATCTCCCTATCCTCAATCCACATTCTCCTCCTTCACAATGAAGGATCAAACAACCCACTTGGTACTAATTCAGATATCGATAAAATTCCACTACACCCATATCACTCCTACAAAGACATATTAATAATTACCATCATAATTACCTTATTATTCACGATTCTATCGTTTACACCTAATTTAATAAACGATCCAGAAAACTTCTCCAAAGCCAACCCACTAATAACACCACAACACATTAAACCCGAATGATACTTTCTATTTGCCTATGGTATTCTCCGATCAATCCCAAATAAACTAGGAGGAACAATAGCTCTAATTATATCAATTGCTATTCTAATTACAGCTCCTTTTACTCATACCTCCTACACCCGCTCCATAACCTTTCGTCCATTTATACAAATCCTATTTTGAACATTAATCTCAACCTTTATTATTATTACATGAACAGCCACTAAACCTGTAGAATCACCATTCATTCTTATCAGCCAAACAACTTCAATTATTTATTTCTCCTTCTTTATTATTAATCCCTTA-
>AJ749320.1_Bungarus_candidus_Vietnam
ATGTTACTAATCTCCAACCTTCTCCCAGTCGGATCCAACATCTCCACCTGATGAAATTTCGGCTCTATGCTTATAACCTGTCTTTTACTACAAATTATAACAGGCTTTTTCCTAGCAATCCACTATACAGCTAATATTGACTTAGCTTTCTCATCTGTAATCCATATCATACGTGACGTACCCTATGGATGAACCATACAAAATATTCATGCAATTAGCGCATCACTATTCTTTATTTGCATTTACATCCATATTGCACGAGGACTATACTATGGTCTATACCTCAATAAAGAAGTCTGATTATCAGGAACCGCCCTATTAATCACTCTAATAGCAACAGCTTTCTTTGGCTACGTCCTCCCATGAGGACAAATGTCATTCTGGGCGGCAACAGTAATTACAAACTTACTCACCGCAATTCCATACCTAGGAAACACACTAACAACCTGACTTTGAGGTGGTTTCTCCATTAATGATCCAACTCTCACCCGATTTTTTGCTTTACACTTCATCCTCCCATTCGCCATTATCTCCCTATCCTCAATCCACATTCTCCTCCTTCACAATGAAGGATCAAACAACCCACTTGGTACTAATTCAGATATCGATAAGATTCCACTACACCCATATCACTCCTACAAAGACATATTAATAATTACCATCATAATTACCTTATTATTCACGATTCTATCGTTTACACCTAATTTAATAAACGATCCAGAAAACTTCTCCAAAGCCAACCCACTAATAACACCACAACACATTAAACCCGAATGATACTTTCTATTTGCCTATGGTATTCTCCGATCAATCCCAAATAAACTAGGAGGAACAATAGCTCTAATTATATCAATTGCTATTCTAATTACAGCTCCTTTTACTCATACCTCCTACACCCGCTCCATAACCTTTCGCCCATTTATACAAATCCTATTTTGAACATTAATCTCAACCTTTATTATTATTACATGAACAGCCACTAAACCTGTAGAATCACCATTCATTCTTATCAGCCAAACAACTTCAATTATTTATTTCTCCTTCTTTATTATTAATCCCTTA-
>AJ749321.1_Bungarus_candidus_Vietnam
ATGTTACTAATCTCCAACCTTCTCCCAGTCGGATCCAACATCTCCACCTGATGAAATTTCGGCTCTATGCTTATAACCTGTCTTTTACTACAAATTATAACAGGCTTTTTCCTAGCAATCCACTATACAGCTAATATTGACTTAGCTTTCTCATCTGTAATCCATATCATACGTGACGTACCCTATGGATGAACCATACAAAATATTCATGCAATTAGCGCATCACTATTCTTTATTTGCATTTACATCCATATTGCACGAGGACTATACTATGGCCTATACCTCAATAAAGAAGTCTGATTATCAGGAACCGCCCTATTAATCACTCTAATAGCAACAGCTTTCTTTGGCTACGTCCTCCCATGAGGACAAATGTCATTCTGGGCGGCAACAGTAATTACAAACTTACTCACCGCAATTCCATACCTAGGAAACACACTAACAACCTGACTTTGAGGTGGTTTCTCCATTAATGATCCAACTCTCACCCGATTTTTTGCTTTACACTTCATCCTCCCATTCGCCATTATCTCCCTATCCTCAATCCACATTCTCCTCCTTCACAATGAAGGATCAAACAACCCACTTGGTACTAATTCAGATATCGATAAGATTCCACTACACCCATATCACTCCTACAAAGACATATTAATAATTACCATCATAATTACCTTATTATTCACGATTCTATCGTTTACACCTAATTTAATAAATGATCCAGAAAACTTCTCCAAAGCCAACCCACTAATAACACCACAACACATTAAACCCGAATGATACTTTCTATTTGCCTATGGTATTCTCCGATCAATCCCAAATAAACTAGGAGGAACAATAGCTCTAATTATATCAATTGCTATTCTAATTACAGCTCCTTTTACTCATACCTCCTACACCCGCTCCATAACCTTTCGTCCATTTATACAAATCCTATTTTGAACATTAATCTCAACCTTTATTATTATTACATGAACAGCCACTAAACCTGTAGAATCACCATTCATTCTTATCAGCCAAACAACTTCAATTATTTATTTCTCCTTCTTTATTATTAATCCCTTA-
>AJ749322.1_Bungarus_candidus_Vietnam
ATGTTACTAATCTCCAACCTTCTCCCAGTCGGATCCAACATCTCCACCTGATGAAATTTCGGCTCTATGCTTATAACCTGTCTTTTACTACAAATTATAACAGGCTTTTTCCTAGCAATCCACTATACAGCTAATATTGACTTAGCTTTCTCATCTGTAATCCATATTATACGTGACGTACCCTATGGATGAACCATACAAAACATTCATGCAATTAGCGCATCACTATTCTTTATTTGCATTTACATCCATATTGCACGAGGACTATACTATGGTCTATACCTCAATAAAGAAGTCTGATTATCAGGAACCGCCCTATTAATCACTCTAATAGCAACAGCTTTCTTTGGCTACGTCCTCCCATGAGGACAAATGTCATTCTGGGCGGCAACAGTAATTACAAACTTACTCACCGCAATTCCATACCTAGGAAACACACTAACAACCTGACTTTGAGGCGGTTTCTCCATTAATGATCCAACTCTCACCCGATTTTTTGCTTTACACTTCATCCTCCCATTCGCCATTATCTCCCTATCCTCAATCCACATTCTCCTCCTTCACAATGAAGGATCAAACAACCCACTTGGTACTAATTCAGATATCGATAAAATTCCACTACACCCATATCACTCCTACAAAGACATATTAATAATTACCATCATAATTACCTTATTATTCACGATTCTATCGTTTACACCTAATTTAATAAACGATCCAGAAAACTTCTCCAAAGCCAACCCACTAATAACACCACAACACATTAAACCCGAATGATACTTTCTATTTGCCTATGGTATTCTCCGATCAATCCCAAATAAACTAGGAGGAACAATAGCTCTAATCATATCAATTGCTATTCTAATTACAGCTCCTTTTACTCATACCTCCTACACCCGCTCCATAACCTTTCGTCCATTTATACAAATCCTATTTTGAACATTAATCTCAACCTTTATTATTATTACATGAACAGCCACTAAACCTGTAGAATCACCATTCATTCTTATCAGCCAAACAACTTCAATTATTTATTTCTCCTTCTTTATTATTAATCCCTTA-
>AJ749323.1_Bungarus_candidus_Vietnam
ATGTTACTAATCTCCAACCTTCTCCCAGTCGGATCCAACATCTCCACCTGATGAAATTTCGGCTCTATGCTTATAACCTGTCTTTTACTACAAATTATAACAGGTTTTTTCCTAGCAATCCACTATACAGCTAATATTGACTTAGCTTTCTCATCTGTAATCCATATTATACGTGACGTACCCTATGGATGAACCATACAAAATATTCATGCAATTAGCGCATCACTATTCTTTATTTGCATTTACATCCATATTGCACGAGGACTATACTATGGTTTATACCTCAATAAAGAAGTCTGATTATCAGGAACCGCCCTGTTAATCACTCTAATAGCAACAGCTTTCTTCGGCTACGTCCTCCCATGAGGACAAATATCATTCTGGGCGGCAACAGTAATTACAAACTTACTCACCGCAATCCCATATCTAGGAAACACATTAACAACCTGACTTTGAGGCGGTTTCTCCATTAATGATCCAACTCTCACCCGATTTTTTGCTTTACACTTCATCCTCCCATTCGCCATTATCTCCCTATCCTCAATCCACATTCTCCTCCTTCACAATGAAGGATCAAACAACCCACTTGGTACTAATTCAGATATCGATAAGATTCCACTACACCCATATCACTCCTACAAAGACATATTAATAATTACCATCATGATTACCTTATTATTCACAATTCTATCATTTACACCTAATTTAATAAACGATCCAGAAAACTTCTCTAAAGCCAACCCACTAATAACACCACAACACATTAAACCCGAATGATACTTTCTATTTGCCTATGGTATTCTTCGATCAATCCCAAATAAACTAGGAGGAACAATAGCTCTAATTATATCAATTGCTATCCTAATTACAGCTCCTTTTACTCACACCTCCTACACCCGCTCCATAACCTTTCGTCCATTTATACAAATCCTATTTTGAACATTAATCTCAACCTTTATTATTATTACATGAACAGCCACTAAACCTGTAGAATCGCCATTCATTCTTATCAGTCAAACAACTTCAATTATCTACTTCTCCTTCTTTATTATTAACCCCTTA-
>AJ749324.1_Bungarus_candidus_Vietnam
ATGTTACTAATCTCCAACCTTCTCCCAGTCGGATCCAACATCTCCACCTGATGAAATTTCGGCTCTATGCTTATAACCTGTCTTTTACTACAAATTATAACAGGCTTTTTCCTAGCAATCCACTATACAGCTAATATTGACTTAGCTTTCTCATCTGTAATCCATATCATACGTGACGTACCCTATGGATGAACCATACAAAATATTCATGCAATTAGCGCATCACTATTCTTTATTTGCATTTACATCCATATTGCACGAGGACTATACTATGGTCTATACCTCAATAAAGAAGTCTGATTATCAGGAACCACCCTATTAATCACTCTAATAGCAACAGCTTTCTTTGGCTACGTCCTCCCATGAGGACAAATGTCATTCTGGGCGGCAACAGTAATTACAAACTTACTCACCGCAATTCCATACCTAGGAAACACACTAACAACCTGACTTTGAGGTGGTTTCTCCATTAATGATCCAACTCTCACCCGATTTTTTGCTTTACACTTCATCCTCCCATTCGCCATTATCTCCCTATCCTCAATCCACATTCTCCTCCTTCACAATGAAGGATCAAACAATCCACTTGGTACTAATTCAGATATCGATAAGATTCCACTACACCCATATCACTCCTACAAAGACATATTAATAATTACCATCATAATTACCTTATTATTCACGATTCTATCGTTTACACCTAATTTAATAAACGATCCAGAAAACTTCTCCAAAGCCAACCCACTAATAACACCACAACACATTAAACCCGAATGATACTTTCTATTTGCCTATGGTATTCTCCGATCAATCCCAAATAAACTAGGAGGAACAATAGCTCTAATTATATCAATTGCTATTCTAATTACAGCTCCTTTTACTCATACCTCCTACACCCGCTCCATAACCTTTCGTCCATTTATACAAATCCTATTTTGAACATTAATCTCAACCTTTATTATTATTACATGAACAGCCACTAAACCTGTAGAATCACCATTCATTCTTATCAGCCAAACAACTTCAATTATTTATTTCTCCTTCTTTATTATTAATCCCTTA-
>AJ749325.1_Bungarus_candidus_Vietnam
ATGTTACTAATCTCCAACCTTCTCCCAGTCGGATCCAACATCTCCACCTGATGAAATTTCGGCTCTATGCTTATAACCTGTCTTTTACTACAAATTATAACAGGCTTTTTCCTAGCAATCCACTATACAGCTAATATTGACTTAGCTTTCTCATCTGTAATCCATATCATACGTGACGTACCCTATGGATGAACCATACAAAATATTCATGCAATTAGCGCATCACTATTCTTTATTTGCATTTACATCCATATTGCACGAGGACTATACTATGGTCTATACCTCAATAAAGAAGTCTGATTATCAGGAACCGCCCTATTAATCACTCTAATAGCAACAGCTTTCTTTGGCTACGTCCTCCCATGAGGACAAATGTCATTCTGGGCGGCAACAGTAATTACAAACTTACTCACCGCAATTCCATACCTAGGAAACACACTAACAACCTGACTTTGAGGTGGTTTCTCCATTAATGATCCAACTCTCACCCGATTTTTTGCTTTACACTTCATCCTCCCATTCGCCATTATCTCCCTATCCTCAATCCACATTCTCCTCCTTCACAATGAAGGATCAAACAACCCACTTGGTACTAATTCAGATATCGATAAGATTCCACTACATCCATATCACTCCTACAAAGACATATTAATAATTACCATCATAATTACCTTATTATTCACGATTCTATCGTTTACACCTAATTTAATAAACGATCCAGAAAACTTCTCCAAAGCCAACCCACTAATAACACCACAACACATTAAACCCGAATGATACTTTCTATTTGCCTATGGTATTCTCCGATCAATCCCAAATAAACTAGGAGGAACAATAGCTCTAATTATATCAATTGCTATTCTAATTACAGCTCCTTTTACTCATACCTCCTACACCCGCTCCATAACCTTTCGTCCATTTATACAAATCCTATTTTGAACATTAATCTCAACCTTTATTATTATTACATGAACAGCCACTAAACCTGTAGGATCACCATTCATTCTTATCAGCCAAACAACTTCAATTATTTATTTCTCCTTCTTTATTATTAATCCCTTA-
>AJ749327.1_Bungarus_multicinctus_China
ATGTTACTAATCTCTAACCTTCTCCCAGTCGGATCCAACATCTCCACCTGGTGAAATTTCGGCTCTATGCTTATAACCTGTCTTTTACTACAAATTATAACAGGTTTTTTCCTAGCAATCCACTATACAGCTAATATTGACTTAGCTTTCTCATCTGTGATCCATATTATACGTGACGTACCCTATGGATGAACCATACAAAATATTCATGCAATTAGCGCATCACTATTCTTTATTTGCATTTATATCCATATTGCACGAGGACTATACTATGGTTTATACCTCAATAAAGAAGTCTGATTATCAGGAACCGCTCTATTAATTACCCTAATAGCAACAGCTTTCTTTGGCTACGTCCTCCCATGAGGACAAATATCATTCTGAGCGGCAACAGTAATTACAAACTTACTCACCGCAATCCCATACCTAGGAAACACACTAACAACCTGACTTTGAGGCGGTTTCTCCATTAATGACCCGACTCTCACCCGATTTTTTGCTTTACACTTCATCCTCCCATTCGCCATTATCTCCCTATCCTCAATCCACATTCTCCTCCTTCACAATGAAGGATCAAACAACCCACTTGGTACTAATTCAGATATCGATAAAATTCCACTACACCCATATCACTCCTACAAAGACATATTAATAATTACCATCATGATCACCTTATTATTCACGATTCTATCGTTTACACCTAATTTAATAAACGATCCAGAAAACTTCTCCAAAGCCAACCCACTAATAACACCACAACATATCAAACCCGAATGATACTTTCTATTTGCCTATGGTATTCTTCGATCAATCCCAAATAAGCTAGGAGGAACAATAGCTCTAATTATATCAATTGCTATTCTAATTACAGCTCCTTTTACTCACACCTCCTACACCCGCTCCATAACCTTTCGTCCATTTATACAAATCCTATTTTGAACATTAATCTCAACCTTTATTATTATTACATGAACAGCCACTAAACCTGTAGAATCGCCATTCATTCTTATCAGCCAAACAACTTCAATTATCTACTTCTCCTTCTTTATTATTAATCCCTTA-
>AJ749328.1_Bungarus_candidus_Thailand
ATGTTACTAATCTCCAACCTTCTCCCAGTCGGATCCAACATCTCCACCTGATGAAATTTCGGCTCTATGCTTATAACCTGTCTTTTACTACAAATTATAACAGGCTTTTTCCTAGCAATCCACTATACAGCTAATATTGACTTAGCTTTCTCATCTGTAATCCATATTATACGTGATGTACCCTATGGATGAACCATACAAAATATTCATGCAATTAGCGCATCACTATTCTTTATTTGCATTTACATCCATATTGCACGAGGACTATACTATGGTCTATACCTTAATAAAGAAGTCTGATTATCAGGAACCGCCCTATTAATCACTCTAATAGCAACAGCTTTCTTTGGCTACGTCCTCCCATGAGGACAAATGTCATTCTGGGCGGCAACAGTAATTACAAACTTACTCACCGCAATCCCATACCTAGGAAACACACTAACAACCTGACTTTGAGGTGGTTTCTCCATTAATGATCCAACTCTCACCCGATTTTTTGCTTTACACTTCATCCTCCCATTCGCCATTATCTCCCTATCCTCAATCCACATTCTCCTCCTTCACAATGAAGGATCAAACAACCCACTTGGTACTAATTCAGATATCGATAAAATTCCACTACACCCATATCACTCCTATAAAGACATATTAATAATTACTATCATAATTACCTTATTATTCACGATTCTATCGTTTACACCTAATTTAATAAACGATCCAGAAAACTTCTCCAAAGCCAACCCACTAATAACACCACAACACATTAAACCCGAATGATACTTTCTATTTGCCTATGGTATTCTCCGATCAATCCCAAATAAACTAGGAGGAACAATAGCTCTAATTATATCAATTGCTATTCTAATTACAGCTCCTTTTACTCATACCTCCTACACCCGCTCCATAACCTTTCGTCCATTTATACAAATCCTATTTTGAACATTAATCTCAACCTTTATTATTATTACATGAACAGCCACTAAACCTGTAGAATCACCATTCATTCTTATCAGCCAAACAACTTCAATTATTTACTTCTCCTTCTTTATTATTAATCCCTTA-
>AJ749329.1_Bungarus_candidus_Java_Indonesia
ATGTTACTAATCTCCAACCTTCTCCCAGTCGGATCCAACATCTCCACCTGATGAAATTTCGGCTCTATGCTTATAACCTGTCTTTTACTACAAATTATAACAGGTTTTTTCTTAGCAATCCACTATACAGCTAATATTGACTTAGCTTTCTCATCTGTAATCCATATTATACGTGACGTACCCTATGGATGAACCATACAAAATACTCATGCAATTAGCGCATCACTATTCTTTATTTGCATTTACATCCATATTGCACGAGGACTATACTATGGTTTATACCTCAATAAAGAAGTCTGATTATCAGGAACCGCCCTGTTAATCACTCTAATAGCAACAGCTTTCTTCGGCTACGTCCTCCCATGAGGACAAATATCATTCTGGGCGGCAACAGTAATTACAAACTTACTCACCGCAATCCCATATCTAGGAAACACACTAACAACCTGACTTTGAGGCGGTTTCTCCATTAATGATCCAACTCTCACCCGATTCTTTGCTTTACACTTCATCCTCCCATTCGCCATTATCTCCCTATCCTCAATCCACATTCTCCTCCTTCACAATGAAGGATCAAACAACCCACTTGGTACTAATTCAGATATCGATAAGATTCCACTACACCCATATCACTCCTACAAAGACATATTAATAATTACCATCATGATTACCTTATTATTCACGATTCTATCGTTTACACCTAATTTAATAAACGATCCAGAAAACTTCTCCAAAGCCAACCCACTAATAACACCACAACACATTAAACCCGAATGATACTTTCTATTTGCCTATGGTATTCTTCGATCAATCCCAAATAAACTAGGAGGAACAATAGCTCTAATTATATCAATTGCTATCCTAATTACAGCTCCTTTTACTCACACTTCCTACAACCGCTCCATAACCTTTCGTCCATTTATACAAATCCTATTTTGAACATTAATCTCAACCTTTATTATTATTACATGAACAGCCACTAAACCTGTAGAATCGCCATTCATTCTTATCAGTCAAACAACTTCAATTATCTACTTCTCCTTCTTTATTATTAACCCCTTA-
>AJ749331.1_Bungarus_candidus_Thailand
ATGTTACTAATCTCCAACCTTCTCCCAGTCGGATCCAACATCTCCACCTGATGAAATTTCGGCTCTATGCTTATAACCTGTCTTTTACTACAAATTATAACAGGCTTTTTCCTAGCAATCCACTATACAGCTAATATTGACTTAGCTTTCTCATCTGTAATCCATATTATACGTGATGTACCCTATGGATGAACCATACAAAATATTCATGCAATTAGCGCATCACTATTCTTTATTTGCATTTACATCCATATTGCACGAGGACTATACTATGGTCTATACCTTAATAAAGAAGTCTGATTATCAGGAACCGCCCTATTAATCACTCTAATAGCAACAGCTTTCTTTGGCTACGTCCTC---------------------------------------ACAAACTTACTCACCGCAATCCCATACCTAGGAAACACACTAACAACCTGACTTTGAGGTGGTTTCTCCATTAATGATCCAACTCTCACCCGATTTTTTGCTTTACACTTCATCCTCCCATTCGCCATTATCTCCCTATCCTCAATCCACATTCTCCTCCTTCACAATGAAGGATCAAACAACCCACTTGGTACTAATTCAGATATCGATAAAATTCCACTACACCCATATCACTCCTATAAAGACATATTAATAATTACTATCATAATTACCTTATTATTCACGATTCTATCGTTTACACCTAATTTAATAAACGATCCAGAAAACTTCTCCAAAGCCAACCCACTAATAACACCACAACACATTAAACCCGAATGATACTTTCTATTTGCCTATGGTATTCTCCGATCAATCCCAAATAAACTAGGAGGAACAATAGCTCTAATTATATCAATTGCTATTCTAATTACAGCTCCTTTTACTCATACCTCCTACACCCGCTCCATAACCTTTCGTCCATTTATACAAATCCTATTTTGAACATTAATCTCAACCTTTATTATTATTACATGAACAGCCACTAAACCTGTAGAATCACCATTCATTCTTATCAGCCAAACAACTTCAATTATTTACTTCTCCTTCTTTATTATTAATCCCTTA-
>AJ749332.1_Bungarus_candidus_Thailand
ATGTTACTAATCTCCAACCTTCTCCCAGTCGGATCCAACATCTCCACCTGATGAAATTTCGGCTCTATGCTTATAACCTGTCTTTTACTACAAATTATAACAGGCTTTTTCCTAGCAATCCACTATACAGCTAATATTGACTTAGCTTTCTCATCTGTAATCCATATTATACGTGATGTACCCTATGGATGAACCATACAAAATATTCATGCAATTAGCGCATCACTATTCTTTATTTGCATTTACATCCATATTGCACGAGGACTATACTATGGTCTATACCTTAATAAAGAAGTCTGATTATCAGGAACCGCCCTATTAATCACTCTAATAGCAACAGCTTTCTTTGGCTACGTCCTCCCATGAGGACAAATGTCATTCTGGGCGGCAACAGTAATTACAAACTTACTCACCGCAATCCCATACCTAGGAAACACACTAACAACCTGACTTTGAGGTGGTTTCTCCATTAATGATCCAACTCTCACCCGATTTTTTGCTTTACACTTCATCCTCCCATTCGCCATTATCTCCCTATCCTCAATCCACATTCTCCTCCTTCACAATGAAGGATCAAACAACCCACTT------AATTCAGATATCGATAAAATTCCACTACACCCATATCACTCCTATAAAGACATATTAATAATTACTATCATAATTACCTTATTATTCACGATTCTATCGTTTACACCTAATTTAATAAACGATCCAGAAAACTTCTCCAAAGCCAACCCACTAATAACACCACAACACATTAAACCCGAATGATACTTTCTATTTGCCTATGGTATTCTCCGATCAATCCCAAATAAACTAGGAGGAACAATAGCTCTAATTATATCAATTGCTATTCTAATTACAGCTCCTTTTACTCATACCTCCTACACCCGCTCCATAACCTTTCGTCCATTTATACAAATCCTATTTTGAACATTAATCTCAACCTTTATTATTATTACATGAACAGCCACTAAACCTGTAGAATCACCATTCATTCTTATCAGCCAAACAACTTCAATTATTTACTTCTCCTTCTTTATTATTAATCCCTTA-
>AJ749333.1_Bungarus_candidus_Thailand
ATGTTACTAATCTCCAACCTTCTCCCAGTCGGATCCAACATCTCCACCTGATGAAATTTCGGCTCTATGCTTATAACCTGTCTTTTACTACAAATTATAACAGGTTTTTTCCTAGCAATCCACTATACAGCTAATATTGACTTAGCTTTCTCATCTGTAATCCATATTATACGTGACGTACCCTATGGGTGAACCATACAAAATATTCATGCAATTAGCGCATCACTATTCTTTATTTGCATTTACATCCATATTGCACGAGGACTATACTATGGTTTATACCTCAATAAAGAAGTCTGATTATCAGGAACCGCCCTGTTAATCACTCTAATAGCAACAGCTTTCTTCGGCTACGTCCTCCCATGAGGACAAATATCATTCTGGGCGGCAACAGTAATTACAAACTTACTCACCGCAATCCCATATCTAGGAAACACACTAACAACCTGACTTTGAGGCGGTTTCTCCATTAACGATCCAACTCTCACCCGATTTTTTGCTTTACACTTCATCCTCCCATTCGCCATTATCTCCCTATCCTCAATCCACATTCTCCTCCTTCACAATGAAGGATCAAACAACCCACTTGGTACTAATTCAGATATCGATAAGATTCCACTACACCCATATCACTCCTACAAAGACATATTAATAATTACCATCATAATTACCTTATTATTCACGATTCTATCGTTTACACCTAATTTAATAAACGATCCAGAAAACTTCTCCAAAGCCAACCCACTAATAACACCACAACACATTAAACCCGAATGATACTTTCTATTTGCCTATGGTATTCTTCGATCAATCCCAAATAAACTAGGAGGAACAATAGCTCTAATTATATCAATTGCTATCCTAATTACAGCTCCCTTTACTCACACCTCCTACACCCGCTCCATAACCTTTCGTCCATTTATACAAATCCTATTTTGAACATTAATCTCAACCTTTATTATTATTACATGAACAGCCACTAAACCTGTAGAATCGCCATTCATTCTTATCAGTCAAACAACTTCAATTATCTACTTCTCCTTCTTTATTATTAACCCCTTA-
>AJ749334.1_Bungarus_candidus_Thailand
ATGTTACTAATCTCCAACCTTCTCCCAGTCGGATCCAAC---TCCACCTGATGAAATTTCGGCTCTATGCTTATAACCTGTCTTTTACTACAAATTATAACAGGTTTTTTCCTAGCAATCCACTATACAGCTAATATTGACTTAGCTTTCTCATCTGTAATCCATATTATACGTGACGTACCCTATGGGTGAACCATACAAAATATTCATGCAATTAGCGCATCACTATTCTTTATTTGCATTTACATCCATATTGCACGAGGACTATACTATGGTTTATACCTCAATAAAGAAGTCTGATTATCAGGAACCGCCCTGTTAATCACTCTAATAGCAACAGCTTTCTTCGGCTACGTCCTCCCATGAGGACAAATATCATTCTGGGCGGCAACAGTAATTACAAACTTACTCACCGCAATCCCATATCTAGGAAACACACTAACAACCTGACTTTGAGGCGGTTTCTCCATTAACGATCCAACTCTCACCCGATTTTTTGCTTTACACTTCATCCTCCCATTCGCCATTATCTCCCTATCCTCAATCCACATTCTCCTCCTTCACAATGAAGGATCAAACAACCCACTTGGTACTAATTCAGATATCGATAAGATTCCACTACACCCATATCACTCCTACAAAGACATATTAATAATTACCATCATAATTACCTTATTATTCACGATTCTATCGTTTACACCTAATTTAATAAACGATCCAGAAAACTTCTCCAAAGCCAACCCACTAATAACACCACAACACATTAAACCCGAATGATACTTTCTATTTGCCTATGGTATTCTTCGATCAATCCCAAATAAACTAGGAGGAACAATAGCTCTAATTATATCAATTGCTATCCTAATTACAGCTCCCTTTACTCACACCTCCTACACCCGCTCCATAACCTTTCGTCCATTTATACAAATCCTATTTTGAACATTAATCTCAACCTTTATTATTATTACATGAACAGCCACTAAACCTGTAGAATCGCCATTCATTCTTATCAGTCAAACAACTTCAATTATCTACTTCTCCTTCTTTATTATTAACCCCTTA-
>AJ749335.1_Bungarus_candidus_Thailand
ATGTTACTAATCTCCAACCTTCTCCCAGTCGGATCCAACATCTCCACCTGATGAAATTTCGGCTCTATGCTTATAACCTGTCTTTTACTACAAATTATAACAGGTTTTTTCCTAGCAATCCACTATACAGCTAATATTGACTTAGCTTTCTCATCTGTAATCCATATTATACGTGACGTACCCTATGGGTGAACCATACAAAATATTCATGCAATTAGCGCATCACTATTCTTTATTTGCATTTACATCCATATTGCACGAGGACTATACTATGGTTTATACCTCAATAAAGAAGTCTGATTATCAGGAACCGCCCTGTTAATCACTCTAATAGCAACAGCTTTCTTCGGCTACGTCCTCCCATGAGGACAAATATCATTCTGGGCGGCAACAGTAATTACAAACTTACTCACCGCAATCCCATATCTAGGAAACACACTAACAACCTGACTTTGAGGCGGTTTCTCCATTAACGATCCAACTCTCACCCGATTTTTTGCTTTACACTTCATCCTCCCATTCGCCATTATCTCCCTATCCTCAATCCACATTCTCCTCCTTCACAATGAAGGATCAAACAACCCACTTGGTACTAATTCAGATATCGATAAGATTCCACTACACCCATATCACTCCTACAAAGACATATTAATAATTACCATCATAATTACCTTATTATTCACGATTCTATCGTTTACACCTAATTTAATAAACGATCCAGAAAACTTCTCCAAAGCCAACCCACTAATAACACCACAACACATTAAACCCGAATGATACTTTCTATTTGCCTATGGTATTCTTCGATCAATCCCAAATAAACTAGGAGGAACAATAGCTCTAATTATATCAATTGCTATCCTAATTACAGCTCCCTTTACTCACACCTCCTACACCCGCTCCATAACCTTTCGTCCATTTATACAAATCCTATTTTGAACATTAATCTCAACCTTTATTATTATTACATGAACAGCCACTAAACCTGTAGAATCGCCATTCATTCTTATCAGTCAAACAACTTCAATTATCTACTTCTCCTTCTTTATTATTAACCCCTTA-
>AJ749336.1_Bungarus_candidus_Thailand
ATGTTACTAATCTCCAACCTTCTCCCAGTCGGATCCAACATCTCCACCTGATGAAATTTCGGCTCTATGCTTATAACCTGTCTTTTACTACAAATTATAACAGGCTTTTTCCTAGCAATCCACTATACAGCTAATATTGACTTAGCTTTCTCATCTGTAATCCATATTATACGTGACGTACCCTATGGATGAACTATACAAAATATTCATGCAATTAGCGCATCACTATTCTTTATTTGCATTTACATCCATATTGCACGAGGACTATACTATGGTCTATACCTCAATAAAGAAGTCTGATTATCAGGAACCGCCCTATTAATCACTCTAATAGCAACAGCTTTCTTTGGCTACGTCCTCCCATGAGGACAAATGTCATTCTGGGCGGCAACAGTAATTACAAACTTACTCACCGCAATTCCATACCTAGGAAACACACTAACAACCTGACTTTGAGGCGGTTTCTCCATTAATGATCCAACTCTCACCCGATTTTTTGCTCTACACTTCATCCTCCCATTCGCCATTATCTCCCTATCCTCAATCCACATTCTCCTCCTTCACAATGAAGGATCAAACAACCCACTTGGTACTAATTCAGATATCGATAAGATTCCACTACACCCATATCACTCCTACAAAGACATATTAATAATTACCATCATAATTACCTTATTATTCACGATTCTATCGTTTACACCTAATTTAATAAACGATCCAGAAAACTTCTCTAAAGCCAACCCACTAATAACACCACAACACATTAAACCCGAATGATACTTTCTATTTGCCTATGGTATTCTCCGATCAATCCCAAATAAACTAGGAGGAACAATAGCTCTAATTATATCAATTGCTATTCTAATTACAGCTCCTTTCACTCATACCTCCTACACCCGCTCCATAACCTTTCGTCCATTTATACAAATCCTATTTTGAACATTAATCTCAACCTTTATTATTATTACATGAACAGCCACTAAACCTGTAGAATCACCATTCATTCTTATCAGCCAAACAACTTCAATTATTTACTTCTCCTTCTTTATTATTAATCCCTTA-
>AJ749337.1_Bungarus_candidus_laos
ATGTTACTAATCTCCAACCTTCTCCCAGTCGGATCCAACATCTCCACCTGATGAAATTTCGGCTCTATGCTTATAACCTGTCTTTTACTACAAATTATAACAGGCTTTTTCCTAGCAATCCACTATACAGCTAATATTGACTTAGCTTTCTCATCTGTAATCCATATTATACGTGACGTACCCTATGGATGAACCATACAAAATATTCATGCAATTAGCGCATCACTATTCTTTATTTGCATTTACATCCATATTGCACGAGGACTATACTATGGTCTATACCTCAATAAAGAAGTCTGATTATCAGGAACCGCCCTATTAATCACTCTAATAGCAACAGCTTTCTTTGGCTACGTCCTCCCATGAGGACAAATGTCATTCTGGGCAGCAACAGTAATTACAAACTTACTCACCGCAATTCCATACCTAGGAAACACACTAACAACCTGACTTTGAGGCGGTTTCTCCATTAATGATCCAACTCTCACCCGATTTTTTGCTTTACACTTCATCCTCCCATTCGCCATTATCTCCCTATCCTCAATCCACATTCTCCTCCTTCACAATGAAGGATCAAACAACCCACTTGGTACTAATTCAGATATCGATAAGATTCCACTACACCCATATCACTCCTACAAAGACATATTAATAATTACCATCATAATTACCTTATTATTCACGATTCTATCGTTTACACCTAATTTAATAAACGATCCAGAAAACTTCTCCAAAGCCAACCCACTAATAACACCACAACACATTAAACCCGAATGATACTTTCTATTTGCCTATGGCATTCTTCGATCAATCCCAAATAAACTAGGAGGAACAATAGCTCTAATTATATCAATTGCTATCCTAATTACAGCTCCCTTTACTCATACCTCCTACACCCGCTCCATAACCTTTCGTCCATTTATACAAATCCTATTTTGAACATTAATCTCAACCTTTATTATTATTACATGAACAGCCACTAAACCTGTAGAATCCCCATTCATTCTTATCAGCCAAACAACTTCAATTATTTACTTCTCCTTCTTTATTATTAATCCCTTA-
>AJ749338.1_Bungarus_candidus_Laos
ATGTTACTAATCTCCAACCTTCTCCCAGTCGGATCCAACATCTCCACCTGATGAAATTTCGGCTCTATGCTTATAACCTGTCTTTTACTACAAATTATAACAGGCTTTTTCCTAGCAATCCACTATACAGCTAATATTGACTTAGCTTTCTCATCTGTAATCCATATTATACGTGACGTACCCTACGGATGAACCATACAAAATATTCATGCAATTAGCGCATCACTATTCTTTATTTGCATTTACACCCATATTGCACGAGGACTATACTATGGTCTATACCTCAATAAAGAAGTCTGATTATCAGGAACCGCCCTATTAATCACTCTAATAGCAACAGCTTTCTTTGGCTACGTCCTCCCATGAGGA---ATGTCATTCTGGGCGGCAACAGTAATTACAAACTTACTTACCGCAATTCCATACCTAGGAAACACACTAACAACCTGACTTTGAGGCGGTTTCTCCATTAATGATCCAACTCTCACCCGATTTTTTGCTTTACACTTCATCCTCCCATTCGCCATTATCTCCCTATCCTCAATCCACATTCTCCTCCTTCACAATGAAGGATCAAACAACCCACTTGGTACTAATTCAGATATCGATAAGATTCCACTACACCCATATCACTCCTACAAAGACATATTAATAATTACCATCATAATTACCTTATTATTCACGATTCTATCGTTTACACCTAATTTAATAAACGATCCAGAAAACTTCTCCAAAGCCAACCCACTAATAACACCACAACACATTAAACCCGAATGATACTTTCTATTTGCCTATGGTATTCTCCGATCAATCCCAAATAAACTAGGAGGAACAATAGCTCTAATTATATCAATTGCTATTCTAATTACAGCTCCTTTTACTCATACCTCCTACACCCGCTCCATAACCTTTCGTCCATTTATACAAATCCTATTTTGAACATTAATCTCAACCTTTATTATTATTACATGAACAGCCACTAAACCTGTAGAATCACCATTCATTCTTATCAGCCAAACAACTTCAATTATTTACTTCTCCTTCTTTATTATTAATCCCTTA-
>AJ749339.1_Bungarus_candidus_Bali_Indonesia
ATGTTACTAATCTCCAACCTTCTCCCAGTCGGATCCAACATCTCCACCTGATGAAATTTCGGCTCTATGCTTATAACCTGTCTTTTACTACAAATTATAACAGGTTTTTTCTTAGCAATCCACTATACAGCTAATATTGACTTAGCTTTCTCATCTGTAATCCATATTATACGTGACGTACCCTATGGATGAACCATACAAAATACTCATGCAATTAGCGCATCACTATTCTTTATTTGTATTTACATCCATATTGCACGAGGACTATACTATGGTTTATACCTCAATAAAGAAGTCTGATTATCAGGAACCGCCCTGTTAATCACTCTAATAGCAACAGCTTTCTTCGGCTACGTCCTCCCATGAGGACAAATATCATTCTGGGCGGCAACAGTAATTACAAACTTACTCACCGCAATCCCATATCTAGGAAACACACTAACAACCTGACTTTGAGGCGGTTTCTCCATTAATGATCCAACTCTCACCCGATTCTTTGCTTTACACTTCATCCTCCCATTCGCCATTATCTCCCTATCCTCAATCCACATTCTCCTCCTTCACAATGAAGGATCAAACAACCCACTTGGTACTAATTCAGATATCGATAAGATTCCACTACACCCATATCACTCCTACAAAGACATATTAATAATTACCATCATGATTACCTTATTATTCACGATTCTATCGTTTACACCTAATTTAATAAACGATCCAGAAAACTTCTCCAAAGCCAACCCACTAATAACACCACAACACATTAAACCCGAATGATACTTTCTATTTGCCTATGGTATTCTTCGATCAATCCCAAATAAACTAGGAGGAACAATAGCTCTAATTATATCAATTGCTATCCTAATTACAGCTCCTTTTACTCACACCTCCTACACCCGCTCCATAACCTTTCGTCCATTTATACAAATCCTATTTTGAACATTAATCTCAACCTTTATTATTATTACATGAACAGCCACTAAACCTGTAGAATCGCCATTCATTCTTATCAGTCAAACAACTTCAATTATCTACTTCTCCTTCTTTATTATTAACCCCTTA-
>AJ749340.1_Bungarus_candidus_Java_Indonesia
ATGTTACTAATCTCCAACCTTCTCCCAGTCGGATCCAACATCTCCACCTGATGAAATTTCGGCTCTATGCTTATAACCTGTCTTTTACTACAAATTATAACAGGTTTTTTCTTAGCAATCCACTATACAGCTAATATTGACTTAGCTTTCTCATCTGTAATCCATATTATACGTGACGTACCCTATGGATGAACCATACAAAATACTCATGCAATTAGCGCATCACTATTCTTTATTTGCATTTACATCCATATTGCACGAGGACTATACTATGGTTTATACCTTAATAAAGAAGTCTGATTATCAGGAACCGCCCTGTTAATCACTCTAATAGCAACAGCTTTCTTCGGCTACGTCCTCCCATGAGGACAAATATCATTCTGGGCGGCAACAGTAATTACAAACTTACTCACCGCAATCCCATATCTAGGAAACACACTAACAACCTGACTTTGAGGCGGTTTCTCCATTAATGATCCAACTCTCACCCGATTCTTTGCTTTACACTTCATCCTCCCATTCGCCATTATCTCCCTATCCTCAATCCACATTCTCCTCCTTCACAATGAAGGATCAAACAACCCACTTGGTACTAATTCAGATATCGATAAGATTCCACTACACCCATATCACTCCTACAAAGACATATTAATAATTACCATCATGATTACCTTATTATTCACGATTCTATCGTTTACACCTAATTTAATAAACGATCCAGAAAACTTCTCCAAAGCCAACCCACTAATAACACCACAACACATTAAACCCGAATGATACTTTCTATTTGCCTATGGTATTCTTCGATCAATCCCAAATAAACTAGGAGGAACAATAGCTCTAATTATATCAATTGCTATCCTAATTACAGCTCCTTTTACTCACACCTCCTACACCCGCTCCATAACCTTTCGTCCATTTATACAAATCCTATTTTGAACATTAATCTCAACCTTTATTATTATTACATGAACAGCCACTAAACCTGTAGAATCGCCATTCATTCTTATCAGTCAAACAACTTCAATTATCTACTTCTCCTTCTTTATTATTAACCCCTTA-
>AJ749341.1_Bungarus_candidus_Java_Indonesia
ATGTTACTAATCTCCAACCTTCTTCCAGTCGGATCCAACATCTCCACCTGATGAAATTTCGGCTCTATGCTTATAACCTGTCTTTTACTACAAATTATAACAGGTTTTTTCTTAGCAATCCACTATACAGCTAATATTGACTTAGCTTTCTCATCTGTAATCCATATTATACGTGACGTACCCTATGGATGAACCATACAAAATACTCATGCAATTAGCGCATCACTATTCTTTATTTGCATTTACATCCATATTGCACGAGGACTATACTATGGTTTATACCTCAATAAAGAAGTCTGATTATCAGGAACCGCCCTGTTAATCACTCTAATAGCAACAGCTTTCTTCGGCTACGTCCTCCCATGAGGACAAATATCATTCTGGGCGGCACCAGTAATTACAAACTTACTCACCGCAATCCCATATCTAGGAAACACACTAACAACCTGACTTTGAGGCGGTTTCTCCATTAATGATCCAACTCTCACCCGATTCTTTGCTTTACACTTCATCCTCCCATTCGCCATTATCTCCCTATCCTCAATCCACATTCTCCTCCTTCACAATGAAGGATCAAACAACCCACTTGGTACTAATTCAGATATCGATAAGATTCCACTACACCCATATCACTCCTACAAAGACATATTAATAATTACCATCATGATTACCTTATTATTCACGATTCTATCGTTTACACCTAATTTAATAAATGATCCAGAAAACTTCTCCAAAGCCAACCCACTAATAACACCACAACACATTAAACCCGAATGATACTTTCTATTTGCCTATGGTATTCTTCGATCAATCCCAAATAAACTAGGAGGAACAATAGCTCTAATTATATCAATTGCTATCCTAATTACAGCTCCTTTTACTCACACCTCCTACACCCGCTCCATAACCTTTCGTCCATTTATACAAATCCTATTTTGAACATTAATCTCAACCTTTATTATTATTACATGAACAGCCACTAAACCTGTAGAATCGCCATTCATTCTTATCAGTCAAACAACTTCAATTATCTACTTCTCCTTCTTTATTATTAACCCCTTA-
>AJ749342.1_Bungarus_candidus_Java_Indonesia
ATGTTACTAATCTCCAACCTTCTCCCAGTCGGATCCAACATCTCCACCTGATGAAATTTCGGCTCTATGCTTATAACCTGTCTTTTACTACAAATTATAACAGGTTTTTTCTTAGCAATCCACTATACAGCTAATATTGACTTAGCTTTCTCATCTGTAATCCATATTATACGTGACGTACCCTATGGATGAACCATACAAAATACTCATGCAATTAGCGCATCACTATTCTTTATTTGCATTTACATCCATATTGCACGAGGACTATACTATGGTTTATACCTTAATAAAGAAGTCTGATTATCAGGAACCGCCCTGTTAATCACTCTAATAGCAACAGCTTTCTTCGGCTACGTCCTCCCATGAGGACAAATATCATTCTGGGCGGCAACAGTAATTACAAACTTACTCACCGCAATCCCATATCTAGGAAACACACTAACAACCTGACTTTGAGGCGGTTTCTCCATTAATGATCCAACTCTCACCCGATTCTTTGCTTTACACTTCATCCTCCCATTCGCCATTATCTCCCTATCCTCAATCCACATTCTCCTCCTTCACAATGAAGGATCAAACAACCCACTTGGTACTAATTCAGATATCGATAAGATTCCACTACACCCATATCACTCCTACAAAGACATATTAATAATTACCATCATGATTACCTTATTATTCACGATTCTATCGTTTACACCTAATTTAATAAACGATCCAGAAAACTTCTCCAAAGCCAACCCACTAATAACACCACAACACATTAAACCCGAATGATACTTTCTATTTGCCTATGGTATTCTTCGATCAATCCCAAATAAACTAGGAGGAACAATAGCTCTAATTATATCAATTGCTATCCTAATTACAGCTCCTTTTACTCACACCTCCTACACCCGCTCCATAACCTTTCGTCCATTTATACAAATCCTATTTTGAACATTAATCTCAACCTTTATTATTATTACATGAACAGCCACTAAACCTGTAGAATCGCCATTCATTCTTATCAGTCAAACAACTTCAATTATCTACTTCTCCTTCTTTATTATTAACCCCTTA-
>AJ749343.1_Bungarus_candidus_Java_Indonesia
ATGTTACTAATCTCCAACCTTCTCCCAGTCGGATCCAACATCTCCACCTGATGAAATTTCGGCTCTATGCTTATAACCTGTCTTTTACTACAAATTATAACAGGTTTTTTCTTAGCAATCCACTATACAGCTAATATTGACTTAGCTTTCTCATCTGTAATCCATATTATACGTGACGTACCCTATGGATGAACCATACAAAATACTCATGCAATTAGCGCATCACTATTCTTTATTTGCATTTACATCCATATTGCACGAGGACTATACTATGGTTTATACCTTAATAAAGAAGTCTGATTATCAGGAACCGCCCTGTTAATCACTCTAATAGCAACAGCTTTCTTCGGCTACGTCCTCCCATGAGGACAAATATCATTCTGGGCGGCAACAGTAATTACAAACTTACTCACCGCAATCCCATATCTAGGAAACACACTAACAACCTGACTTTGAGGCGGTTTCTCCATTAATGATCCAACTCTCACCCGATTCTTTGCTTTACACTTCATCCTCCCATTCGCCATTATCTCCCTATCCTCAATCCACATTCTCCTCCTTCACAATGAAGGATCAAACAACCCACTTGGTACTAATTCAGATATCGATAAGATTCCACTACACCCATATCACTCCTACAAAGACATATTAATAATTACCATCATGATTACCTTATTATTCACGATTCTATCGTTTACACCTAATTTAATAAACGATCCAGAAAACTTCTCCAAAGCCAACCCACTAATAACACCACAACACATTAAACCCGAATGATACTTTCTATTTGCCTATGGTATTCTTCGATCAATCCCAAATAAACTAGGAGGAACAATAGCTCTAATTATATCAATTGCTATCCTAATTACAGCTCCTTTTACTCACACCTCCTACACCCGCTCCATAACCTTTCGTCCATTTATACAAATCCTATTTTGAACATTAATCTCAACCTTTATTATTATTACATGAACAGCCACTAAACCTGTAGAATCGCCATTCATTCTTATCAGTCAAACAACTTCAATTATCTACTTCTCCTTCTTTATTATTAACCCCTTA-
>AJ749344.1_Bungarus_multicinctus_China
ATGTTACTAATCTCTAACCTTCTCCCAGTCGGATCCAACATCTCCACCTGATGAAATTTCGGCTCTATGCTTATAACCTGTCTTTTACTACAAATTATAACAGGTTTTTTCCTAGCAATCCACTATACAGCTAATATTGACTTAGCTTTCTCATCTGTGATCCATATTATACGTGACGTACCCTATGGATGAACCATACAAAATATTCATGCAATTAGCGCATCACTATTCTTTATTTGCATTTATATCCATATTGCACGAGGACTATACTATGGTTTATACCTCAATAAAGAAGTCTGATTATCAGGAACCGCTCTATTAATTACCCTAATAGCAACAGCTTTCTTTGGCTACGTCCTTCCATGAGGACAAATATCATTCTGGGCGGCAACAGTAATTACAAACTTACTCACCGCAATCCCATACCTAGGAAACACACTAACAACCTGACTTTGAGGCGGTTTCTCCATTAATGACCCGACTCTCACCCGATTTTTTGCTTTACACTTCATCCTCCCATTCGCCATTATCTCCCTATCCTCAATCCACATTCTCCTCCTTCACAATGAAGGATCAAACAACCCACTTGGTACTAATTCAGATATCGATAAAATTCCACTACACCCATATCACTCCTACAAAGACATATTAATAATTACCATTATGATCACCTTATTATTCACGATTCTATCGTTTACACCTAATTTAATAAACGATCCAGAAAACTTCTCCAAAGCCAACCCACTAATAACACCACAACATATCAAACCCGAATGATACTTTCTATTTGCCTATGGTATTCTTCGATCAATCCCAAATAAGCTAGGAGGAACAATAGCTCTAATTATATCAATTGCTATTCTAATTACAGCTCCTTTTACTCACACCTCCTACACCCGCTCCATAACCTTTCGTCCATTTATACAAATCCTATTTTGAACATTAGTCTCAACCTTTATTATTATTACATGAACAGCCACTAAACCTGTAGAATCGCCATTCATTCTTATCAGCCAAACAACTTCAATTATCTACTTCTCCTTCTTTATTATTAATCCCTTA-
>AJ749345.1_Bungarus_multicinctus_Kachin_Myanmar
ATGTTACTAATCTCCAATCTTCTCCCAGTCGGATCCAATATCTCTACCTGATGAAATTTTGGCTCTATGTTAATAACCTGTCTTTTACTACAAATTATAACAGGCTTTTTCCTAGCGATCCACTATACAGCTAATATTAACTTAGCTTTCTCATCAGTAGTGCATATTATACGCGATGTGCCCTACGGGTGAACCATACAAAATATTCATGCAATTGGCGCATCTTTATTCTTTATTTGTATTTACGCCCATATTGCACGAGGACTCTACTATGGCTTGTACCTCAATAAAGAGGTCTGATTATCAGGAACCGCCCTATTAATTACTCTAATAGCAACAGCCTTCTTTGGCTATGTCCTTCCATGAGGGCAAATATCATTCTGGGCAGCAACAGTAATTACAAACTTACTTACCGCAATCCCATACCTAGGAAACACACTAACAACCTGACTTTGAGGAGGTTTCTCTATTAATGACCCAACCCTCACCCGATTTTTCGCTTTACACTTCATCCTCCCATTCGCTATTATCTCCTTATCCTCAATCCACATTCTCCTCCTTCATGTCGAAGGATCAAACAACCCACTTGGTACTAACTCAGATATTGATAAAATCCCACTACACCCCTACCACACCTATAAAGACATACTAATAATTACCATTATGATTACCTTACTATTTACCATTCTTTCATTTATACCTAATTTACTAAATGACCCAGAAAACTTCTCCAAGGCCAACCCACTACTAACACCACAACACATCAAACCCGAGTGATACTTCCTATTTGCTTACGGCATTCTTCGATCAATCCCAAATAAGCTAGGAGGAACAATAGCTCTAATTATATCAGTTGCTATTCTAATTACAGCCCCCTTTGCTCATACCTCTTATACCCGCTCCATAACTTTTCGACCATTTACACAAATTTTATTTTGAACATTAATCTCAACCTTTATCATTATTACATGAACAGCCACTAAACCTGTAGAATCACCATTCATTCTTATTAGCCAAATAACCTCAATTATCTACTTCTCCTTCTTTATTATTAACCCCCTA-
>AJ749346.1_Bungarus_sindanus_Pakistan
ATGCTACTAATTTCCAATCTTCTTCCTGTCGGATCCAATATTTCTACCTGGTGAAACTTCGGCTCAATGCTTATAGCCTGCCTCATACTACAAGTAATAACAGGGTTTTTCCTAGCAATCCATTATACAGCTAATATCAACCTAGCATTCTCATCAATTGTACACATTATACGCGATGTACCCTACGGATGAATTATACAAAATATTCATGCAATCAGCGCATCCCTATTCTTTATTTGCATTTACATCCATATCGCACGAGGCCTTTACTATGGGTTATATCTTAATAAAGAAGTCTGATTATCAGGAGTCACCCTACTAATCACCCTAATAGCAACAGCTTTCTTTGGCTACGTCCTCCCATGAGGACAAATATCATTCTGAGCAGCAACAGTAATTACAAACTTACTCACCGCAATCCCATACATTGGAAATTCACTAACAACCTGACTTTGAGGTGGTTTTTCCATTAACGACCCAACCCTTACCCGATTCTTCGCCCTACACTTCATCCTCCCTTTCGCTATTATTTCCCTATCTTCAATTCACATCCTTCTTCTTCATACTGAAGGATCAAACAACCCACTCGGTACTAACCCCGATATCGATAAAATTCCACTACACCCATACCACACCTACAAAGACATGTTAATAATCACTATTATAATCACATCATTACTCATTATCCTTTCATTTATACCCGACTTTCTAAACGACCCAGAAAACTTCTCCAAAGCTAACCCACTACTAACACCACAACATATTAAACCTGAGTGGTACTTTTTATTTGCCTATGGTATTCTCCGATCAATCCCAAATAAACTTGGGGGGACAATAGCCCTAATTATATCTATCGCCATTCTAATTTCAGCCCCT---ACTCACACCTCTTATACTCGATCTATAACCTTTCGTCCATTTACACAAATCTGGTTTTGAACACTAATTTCAAGCCAAACAACTTCAATTATCTACTTTTCCTTCTTCATTATTAACCCACTACTCGGTTGAACCGAAAATAAAATCATAATACCTTGCCCTAGTAGCTTACCT----------
>AJ749347.1_Bungarus_fasciatus_Thailand
ATGCTACTAATATCTAACCTTCTTCCAGTCGGATCCAATATTTCCACCTGATGAAACTTTGGCTCTATATTACTAACCTGTCTTCTACTACAAATTATAACAGGTTTCTTTTTAGCAATTCATTATACAGCTAACATTAATCTAGCTTTCTCATCAGTAGTACATATTCTGCATGATGTACCTTACGGATGAATCATACAAAACATTCATGCAATCGGCGCATCCCTATTCTTTATTTGCATCTATATCCATATTGCACGAGGACTTTACTACGGCCTTTACCTCAATAAAGAAGTATGATTATCAGGAACTGCCCTACTAATCACCCTAATAGCAACAGCCTTTTTCGGTTACGTCCTTCCTTGAGGACAAATATCATTCTGGGCAGCAACAGTAATTACAAACTTACTTACCGCAATTCCATACTTAGGAAACACACTAACAATCTGACTCTGAGGTGGATTCTCTATTAATGATCCAACTCTTACCCGCTTCTTCGCCCTACATTTTATCCTTCCATTCGCTATTATTTCCTTATCCTCAATCCATATCCTTCTTCTTCATAATGAGGGATCAAATAATCCACTTGGCACTAATTCAGATATTGATAAAATCCCATTACATCCATACCATTCCTACAAAGATATATTAATAATTAGCATCATAATCACTATATTATTCATTACCATATCTTTTATACCTAATTTATTCAATGACCCAGAAAATTTCTCTAAGGCCAACCCACTATTAACACCACAACACATCAAACCTGAATGATACTTCTTATTTGCTTATGGTATCCTGCGATCAATTCCAAACAAACTTGGAGGAACAATAGCTCTAATTATATCAGTCGCTATCCTAATCACAGTTCCATTCACCCACACCTCTTATACCCGCTCTATACTATTCCGTCCACTAACACAAATCTTATTTTGGACATTAATCTCAACCTTTATTATTATTACATGAACAGCTACCAAACCCGTAGAATCACCATTCATCTCTATCAGCCAAATAACTTCGATTATCTACTTCTCCTTCTTCATTATTAATCCTTTA-
>AJ749348.1_Bungarus_fasciatus_Java_Indonesia
ATGCTACTAATATCTAACCTTCTTCCAGTCGGATCCAACATTTCCACCTGATGAAACTTTGGCTCTATATTACTAACCTGTCTCCTACTACAAATTATAACAGGATTCTTTTTAGCAATTCATTACACAGCTAACATTAATCTAGCTTTCTCATCAGTAGTACATATTCTGCATGACGTGCCTTACGGATGAATCATACAAAACATTCATGCAATTGGCGCATCCCTATTCTTTATTTGTATCTATATCCATATTGCACGAGGACTTTACTACGGCCTTTATCTCAATAAAGAAGTATGGTTATCAGGAACCGCCCTACTAATCACCCTTATAGCAACAGCCTTTTTCGGTTAC------------------------------------------------AACTTACTTACCGCAATCCCATACTTAGGAAACACACTAACAATCTGACTCTGAGGCGGATTCTCTATTAATGACCCAACTCTTACCCGCTTCTTCGCCCTACACTTTATCCTTCCATTCGCTATTATTTCCTTATCCTCAATCCATATCATTCTTCTTCATAATGAAGGATCAAATAACCCACTTGGCACTAACTCAGATATTGACAAAATCCCCTTACATCCATACCATTCCTACAAAGATATATTAATAATCACCATCATAATCATCATATTATTCATTACCATATCATTCACACCTAATTTATTCAACGACCCAGAAAATTTCTCTAAAGCCAACCCACTATTAACACCACAACACATCAAACCTGAATGGTACTTCTTATTTGCTTATGGTATCCTACGATCAATTCCAAACAAACTTGGAGGAACAATAGCCCTAATTATATCAGTCGTTATCCTAATCACAGTTCCATTCACCCACACCTCTTATACCCGTTCTATATCATTTCGCCCACTAACACAAACTTTATTCTGAACATTAATCGCAACCTTTATTATTATTACATGAACAGCCACCAAACCCGTAGAATCACCATTCATCTCTATCAGCCAAATAACTTCGATTATCTACTTCTCCTTCTTCATTATTAATCCATTA-
>AJ749349.1_Bungarus_fasciatus_Java_Indonesia
ATGCTACTAATATCTAACCTTCTTCCAGTCGGATCCAACATTTCCACCTGATGAAACTTTGGCTCTATATTACTAACCTGTCTCCTACTACAAATTATAACAGGATTCTTTTTAGCAATTCATTACACAGCTAACATTAATCTAGCTTTCTCATCAGTAGTACATATTCTGCATGACGTGCCTTACGGATGAATCATACAAAACATTCATGCAATTGGCGCATCCCTATTCTTTATTTGTATCTATATCCATATTGCACGAGGACTTTACTACGGCCTTTATCTCAATAAAGAAGTATGGTTATCAGGGACCGCCCTACTAATCACCCTTATAGCAACAGCCTTTTTCGGTTACGTCCTTCCTTGAGGACAAATATCATTCTGGGCAGCAACAGTAATTACAAACTTACTTACCGCAATCCCATACTTAGGAAACACACTAACAATCTGACTCTGAGGCGGATTCTCTATTAATGACCCAACTCTTACCCGCTTCTTCGCCCTACACTTTATCCTTCCATTCGCTATTATTTCCTTATCCTCAATCCATATCATTCTTCTTCATAATGAAGGATCAAATAACCCACTTGGCACTAACTCAGATATTGACAAAATCCCCTTACATCCATACCATTCCTACAAAGATATATTAATAATTACCATCATAATCATCATATTATTCATTACCATATCATTCACACCTAATTTATTCAACGACCCAGAAAATTTCTCTAAAGCCAACCCACTATTAACACCACAACACATCAAACCTGAATGGTACTTCTTATTTGCTTATGGTATCCTACGATCAATTCCAAACAAACTTGGAGGAACAATAGCCCTAATTATATCAGTCGCTATCCTAATCACAGTTCCATTCACCCACACCTCTTATACCCGTTCTATATCATTTCGCCCACTAACACAAACTTTATTCTGAACATTAATCGCAACCTTTATTATTATTACATGAACAGCCACCAAACCCGTAGAATCACCATTCATCTCTATCAGCCAAATAACTTCGATTATCTACTTCTCCTTCTTCATTATTAATCCATTA-
>AJ749350.1_Bungarus_fasciatus_Java_Indonesia
ATGCTACTAATATCTAACCTTCTTCCAGTCGGATCCAACATTTCCACCTGATGAAACTTTGGCTCTATATTACTAACCTGTCTCCTACTACAAATTATAACAGGATTCTTTTTAGCAATTCATTACACAGCTAACATTAATCTAGCTTTCTCATCAGTAGTACATATTCTGCATGACGTGCCTTACGGATGAATCATACAAAACATTCATGCAATTGGCGCATCCCTATTCTTTATTTGTATCTATATCCATATTGCACGAGGACTTTACTACGGCCTTTATCTCAATAAAGAAGTATGGTTATCAGGGACCGCCCTACTAATCACCCTTATAGCAACAGCCTTTTTCGGTTACGTCCTTCCTTGAGGACAAATATCATTCTGGGCAGCAACAGTAATTACAAACTTACTTACCGCAATCCCATACCTAGGAAACACACTAACAATCTGACTCTGAGGCGGATTCTCTATTAATGACCCAACTCTTACCCGCTTCTTCGCCCTACACTTTATCCTTCCATTCGCTATTATTTCATTATCCTCAATCCATATCATTCTTCTTCATAATGAAGGATCAAATAACCCACTTGGCACTAACTCAGATATTGACAAAATCCCATTACATCCATACCATTCCTACAAAGATATATTAATAATCACCATCATAATCATCATATTATTCATTACCATATCATTCACACCTAATTTATTCAACGACCCAGAAAATTTCTCTAAAGCCAACCCACTATTAACACCACAACACATCAAACCTGAATGGTACTTCTTATTTGCTTATGGTATCCTACGATCAATTCCAAACAAACTTGGAGGAACAATAGCCCTAATTATATCAGTCGCTATCCTAATCACAGTTCCATTCACCCACACCTCTTATACCCGTTCTATATCATTTCGCCCACTAACACAAACTTTATTCTGAACATTAATCGCAACCTTTATTATTATTACATGAACAGCCACCAAACCCGTAGAATCACCATTCATCTCTATCAGCCAAATAACTTCGATTATCTACTTCTCCTTCTTCATTATTAATCCATTA-
>AJ749351.1_Bungarus_flaviceps_Perak_Malaysia
ATGCTCCTTACCTCCAACCTCCTTCCAATCGGATCAAATATTTCCACTTGATGAAACTTTGGTTCTATGTTATTAACCTGCCTAATATTACAAATTATTACAGGATTTTTCTTAGCTATCCACTACACAGCCAACATTAACCTAGCTTTCTCATCAGTTATCCACATTACACGTGACGTACCACACGGATGAATCATACAAAATCTTCACGCAATCGGCGCATCCCTATTCTTTATCTGTATTTACATTCACATCGCACGTGGACTTTACTATGGACTGTACCTAAACAAAGAAGTTTGACTAACAGGAACCACTCTATTAATTACCCTTATAGCAACAGCATTCTTCGGCTACGTCCTCCCTTGAGGACAAATATCGTTCTGAGCAGCAACAGTGATTACAAATCTTCTTACCGCAATCCCTTACCTAGGAGTCATACTAACAACGTGATTATGAGGAGGTTTCTCCATCAATGACCCTACCTTAACCCGGTTCTTTGCCCTACACTTCATTCTCCCATTTATCATTATCTCATTATCTTCTATCCATATTATCCTACTTCATAACGAAGGATCAAATAACCCACTAGGTACTAACTCAGACATCGATAAAATTCCATTCCACCCATACCACTCCCTTAAAGATGTAATAATAACCACCATTATACTTGTACTACTATTAACTACTCTCTCTTTCGCACCCGACCTATTCAATGATCCAGAAAATTTTTCCAAAGCTAACCCACTACTTACACCACAACAT---ATCCCAGAATGATATTTCCTGTTTGCCTACGGC---CTACGATCAATCCCTAATAAACTAGGAGGAACAATAGCCCTAATTTTATCAGTTGCCATCCTAGCCACAGCACCATTTACCCATACTTCCTACACCCGATCCATAACCTTTCGGCCCCTAACACAAACCCTATTTTGAACTTTAATTACCACCTTCATTATTATTACATGAACAGCCACTAAACCAGTAGAATCACCATTCATTACCATTAGCCAAATGACTTCAACTATCTATTTCTCTTTCTTTATTATTAACCCACTA-
>KC347457.1_Bungarus_ceylonicus_Kandy_Sri_Lanka
ATGCTATTAATTTCAAATCTTCTACCTGTCGGATCCAATATCTCCACCTGGTGAAACTTTGGTTCCATGCTCATAGCCTGCCTCGCACTACAAATACTAACAGGGTTTTTCCTGGCAATTCATTATACAGCCAACATTAACTTAGCATTCTCATCAGTTGTGCACATCACACGCGATGTACCTTACGGATGAATTATACAAAATATTCATGCAATCAGCGCATCCCTATTCTTTATTTGTATTTACATTCACATTGCACGAGGACTTTACTACGGTTTGTATCTTAATAAAAAGGTTTGACTATCAGGAACCACCCTACTAATTATTCTAATAGCAACAGCCTTCTTTGGTTATGTTCTCCCATGAGGACAAATATCATTCTGAGCAGCAACAGTAATCACAAACTTACTTACCGCAATTCCCTACTTAGGAGATATATTAACAACCTGACTTTGAGGCGGCTTTTCCATCAATGATCCTACTCTCACCCGATTCTTTGCCTTACATTTCATCCTTCCATTCGCCATCATCTCACTATCCTCAATTCACATCCTTCTCCTTCACGCCGAAGGCTCAAATAACCCACTCGGCACCAACTCTGACATTGATAAAATCCCACTACACCCATACCACACCTACAAGGATATATTAATAATTACTACTATGATTACCTCATTACTTATCATTCTTTCATTCATACCCAACCTATTAAATGACCCAGAAAACTTCTCCAAAGCTAATCCTCTACTAACACCACAACATATTAAACCTGAATGATACTTCTTATTTGCCTACGGTATCCTTCGATCAATCCCAAATAAACTAGGAGGAACAATAGCCCTAATCATATCAATCGCAATTCTAATCTCAGCCCCCTTCACCCACACCTCCTACACCCGCTCTATAACTTTTCGTCCATTTACACAAATCCTATTTTGAACACTAATCTCAACCTTTATTATTATTACATGAACAGCCACTAAACCTGTAGAATCACCATTCATTCTTATCAGCCAAACATCCTCAGTTATCTACTTCTCCTTCTTTATTATTAACCCCCTA-
>KY952766.1_Bungarus_candidus_China
---TTACTAATCTCCAACCTTCTCCCAGTCGGATCCAACATCTCCACCTGATGAAATTTCGGCTCTATGCTTATAACCTGTCTTTTACTACAAATTATAACAGGCTTTTTCCTAGCAATCCACTATACAGCTAATATTGACTTAGCTTTCTCATCTGTAATCCATATTATACGTGACGTACCCTACGGATGAACCATACAAAATATTCATGCAATTAGCGCATCACTATTCTTTATTTGCATTTACACCCATATTGCACGAGGACTATACTATGGTCTATACCTCAATAAAGAAGTCTGATTATCAGGAACCGCCCTATTAATCACTCTAATAGCAACAGCTTTCTTTGGCTACGTCCTCCCATGAGGACAAATGTCATTCTGGGCGGCAACAGTAATTACAAACTTACTTACCGCAATTCCATACCTAGGAAACACACTAACAACCTGACTTTGAGGCGGTTTCTCCATTAATGATCCAACTCTCACCCGATTTTTTGCTTTACATTTCATCCTCCCATTCGCCATTATCTCCCTATCCTCAATCCACATTCTCCTCCTTCACAATGAAGGATCAAACAACCCACTTGGTACTAATTCAGATATCGATAAGATTCCACTACACCCATATCACTCCTACAAAGACATATTAATAATTACCATCATAATTACCTTATTATTCACGATTCTATCGTTTACACCTAATTTAATAAACGATCCAGAAAACTTCTCCAAAGCCAACCCACTAATAACACCACAACACATTAAACCCGAATGATACTTTCTATTTGCCTATGGTATTCTCCGATCAATCCCAAATAAACTAGGAGGAACAATAGCTCTAATTATATCAATTGCTATTCTAATTACAGCTCCTTTTACTCATACCTCCTACACCCGCTCCATAACCTTTCGTCCATTTATACAAATCCTATTTTGAACATTAATCTCAACCTTTATTATTATTACATGAACAGCCACTAAACCTGTAGAATCACCATTCATTCTTATCAGCCAAACAACTTCAATTATTTACTTCTCCTTCTTTATTATTAATCCCTTA-
>KY952767.1_Bungarus_candidus_China
---------------------CTCCCAGTCGGATCCAACATCTCCACCTGATGAAATTTCGGCTCTATGCTTATAACCTGTCTTTTACTACAAATTATAACAGGCTTTTTCCTAGCAATCCACTATACAGCTAATATTGACTTAGCTTTCTCATCTGTAATCCATATCATACGTGACGTACCCTATGGATGAACCATACAAAATATTCATGCAATTAGCGCATCACTATTCTTTATTTGCATTTACATCCATATTGCACGAGGACTATACTATGGTCTATACCTCAATAAAGAAGTCTGATTATCAGGAACCGCCCTATTAATCACTCTAATAGCAACAGCTTTCTTTGGCTACGTCCTCCCATGAGGACAAATGTCATTCTGAGCGGCAACAGTAATTACAAACTTACTCACCGCAATTCCATACCTAGGAAACACACTAACAACCTGACTTTGAGGTGGTTTCTCCATTAATGATCCAACTCTCACCCGATTTTTTGCTTTACACTTCATCCTCCCATTCGCCATTATCTCCCTATCCTCAATCCACATTCTCCTCCTTCACAATGAAGGATCAAACAACCCACTTGGTACTAATTCAGATATCGATAAGATTCCACTACACCCATATCACTCCTACAAAGACATATTAATAATTACCATCATAATTACCTTATTATTCACGATTCTATCGTTTATACCTAATTTAATAAACGATCCAGAAAACTTCTCCAAAGCCAACCCACTAATAACACCACAACACATTAAACCCGAATGATACTTTCTATTTGCCTATGGTATTCTCCGATCAATCCCAAATAAACTAGGAGGAACAATAGCTCTAATTATATCAATTGCTATTCTAATTACAGCTCCTTTTACTCATACCTCCTACACCCGCTCCATAACCTTTCGTCCATTTATACAAATCCTATTTTGAACATTAATCTCAACCTTTATTATTATTACATGAACAGCCACTAAACCTGTAGAATCACCATTCATTCTTATCAGCCAAACAACTTCAATTATTTATTTCTCCTTCTTTATTATTAATCCCTTA-
>KY952768.1_Bungarus_candidus_China
---TTACTAATCTCCAACCTTCTCCCAGTCGGATCCAACATCTCCACCTGATGAAATTTCGGCTCTATGCTTATAACCTGTCTTTTACTACAAATTATAACAGGCTTTTTCCTAGCAATCCACTATACAGCTAATATTGACTTAGCTTTCTCATCTGTAATCCATATCATACGTGACGTACCCTATGGATGAACCATACAAAATATTCATGCAATTAGCGCATCACTATTCTTTATTTGCATTTACATCCATATTGCACGAGGACTATACTATGGTCTATACCTCAATAAAGAAGTCTGATTATCAGGAACCGCCCTATTAATCACTCTAATAGCAACAGCTTTCTTTGGCTACGTCCTCCCATGAGGACAAATGTCATTCTGAGCGGCAACAGTAATTACAAACTTACTCACCGCAATTCCATACCTAGGAAACACACTAACAACCTGACTTTGAGGTGGTTTCTCCATTAATGATCCAACTCTCACCCGATTTTTTGCTTTACACTTCATCCTCCCATTCGCCATTATCTCCCTATCCTCAATCCACATTCTCCTCCTTCACAATGAAGGATCAAACAACCCACTTGGTACTAATTCAGATATCGATAAGATTCCACTACACCCATATCACTCCTACAAAGACATATTAATAATTACCATCATAATTACCTTATTATTCACGATTCTATCGTTTATACCTAATTTAATAAACGATCCAGAAAACTTCTCCAAAGCCAACCCACTAATAACACCACAACACATTAAACCCGAATGATACTTTCTATTTGCCTATGGTATTCTCCGATCAATCCCAAATAAACTAGGAGGAACAATAGCTCTAATTATATCAATTGCTATTCTAATTACAGCTCCTTTTACTCATACCTCCTACACCCGCTCCATAACCTTTCGTCCATTTATACAAATCCTATTTTGAACATTAATCTCAACCTTTATTATTATTACATGAACAGCCACTAAACCTGTAGAATCACCATTCATTCTTATCAGCCAAACAACTTCAATTATTTATTTCTCCTTCTTTATTATTAATCCCTTA-
>KY952769.1_Bungarus_candidus_China
------------------CTTCTCCCAGTCGGATCCAACATCTCCACCTGATGAAATTTCGGCTCTATGCTTATAACCTGTCTTTTACTACAAATTATAACAGGCTTTTTCCTAGCAATCCACTATACAGCTAATATTGACTTAGCTTTCTCATCTGTAATCCATATCATACGTGACGTACCCTATGGATGAACCATACAAAATATTCATGCAATTAGCGCATCACTATTCTTTATTTGCATTTACATCCATATTGCACGAGGACTATACTATGGTCTATACCTCAATAAAGAAGTCTGATTATCAGGAACCGCCCTATTAATCACTCTAATAGCAACAGCTTTCTTTGGCTACGTCCTCCCATGAGGACAAATGTCATTCTGAGCGGCAACAGTAATTACAAACTTACTCACCGCAATTCCATACCTAGGAAACACACTAACAACCTGACTTTGAGGTGGTTTCTCCATTAATGATCCAACTCTCACCCGATTTTTTGCTTTACACTTCATCCTCCCATTCGCCATTATCTCCCTATCCTCAATCCACATTCTCCTCCTTCACAATGAAGGATCAAACAACCCACTTGGTACTAATTCAGATATCGATAAGATTCCACTACACCCATATCACTCCTACAAAGACATATTAATAATTACCATCATAATTACCTTATTATTCACGATTCTATCGTTTACACCTAATTTAATAAACGATCCAGAAAACTTCTCCAAAGCCAACCCACTAATAACACCACAACACATTAAACCCGAATGATACTTTCTATTTGCCTATGGTATTCTCCGATCAATCCCAAATAAACTAGGAGGAACAATAGCTCTAATTATATCAATTGCTATTCTAATTACAGCTCCTTTTACTCATACCTCCTACACCCGCTCCATAACCTTTCGTCCATTTATACAAATCCTATTTTGAACATTAATCTCAACCTTTATTATTATTACATGAACAGCCACTAAACCTGTAGAATCACCATTCATTCTTATCAGCCAAACAACTTCAATTATTTATTTCTCCTTCTTTATTATTAATCCCTTA-
>KY952770.1_Bungarus_candidus_China
------------TCCAACCTTCTCCCAGTCGGATCCAACATCTCCACCTGATGAAATTTCGGCTCTATGCTTATAACCTGTCTTTTACTACAAATTATAACAGGCTTTTTCCTAGCAATCCACTATACAGCTAATATTGACTTAGCTTTCTCATCTGTAATCCATATCATACGTGACGTACCCTATGGATGAACCATACAAAATATTCATGCAATTAGCGCATCACTATTCTTTATTTGCATTTACATCCATATTGCACGAGGACTATACTATGGTCTATACCTCAATAAAGAAGTCTGATTATCAGGAACCGCCCTATTAATCACTCTAATAGCAACAGCTTTCTTTGGCTACGTCCTCCCATGAGGACAAATGTCATTCTGGGCGGCAACAGTAATTACAAACTTACTCACCGCAATTCCATACCTAGGAAACACACTAACAACTTGACTTTGAGGTGGTTTCTCCATTAATGATCCAACTCTCACCCGATTTTTTGCTTTACACTTCATCCTCCCATTCGCCATTATCTCCCTATCCTCAATCCACATTCTCCTCCTTCACAATGAAGGATCAAACAACCCACTTGGTACTAATTCAGATATCGATAAGATTCCACTACACCCATATCACTCCTACAAAGACATATTAATAATTACCATCATAATTACCTTATTATTCACGATTCTATCGTTTACACCTAATTTAATAAACGATCCAGAAAACTTCTCCAAAGCCAACCCACTAATAACACCACAACACATTAAACCCGAATGATACTTTCTATTTGCCTATGGTATTCTCCGATCAATCCCAAATAAACTAGGAGGAACAATAGCTCTAATTATATCAATTGCTATTCTAATTACAGCTCCTTTTACTCATACCTCCTACACCCGCTCCATAACCTTTCGTCCATTTATACAAATCCTATTTTGAACATTAATCTCAACCTTTATTATTATTACATGAACAGCCACTAAACCTGTAGAATCACCATTCATTCTTATCAGCCAAACAACTTCAATTATTTATTTCTCCTTCTTTATTATTAAT-------
>KY952772.1_Bungarus_fasciatus_China
---------------------------------------ATTTCCACCTGATGAAACTTTGGCTCTATATTACTAACCTGTCTTCTACTACAAATTATAACAGGTTTCTTTTTAGCAATTCATTATACAGCTAACATTAATCTAGCTTTCTCATCAGTAGTACATATTCTTCATGATGTACCTTACGGATGAATCATACAAAACATTCATGCAATCGGCGCATCCCTATTCTTTATTTGCATCTATATCCATATTGCACGAGGACTTTACTACGGCCTTTACCTCAATAAAGAAGTATGATTATCAGGAACTGCCCTACTAATCACCCTAATAGCAACAGCCTTTTTCGGTTACGTCCTTCCTTGAGGACAAATATCATTCTGGGCAGCAACAGTAATTACAAACTTACTTACCGCAATTCCATACTTAGGAAACACACTAACAATCTGACTCTGAGGTGGATTCTCTATTAATGATCCAACTCTTACCCGCTTCTTCGCCCTACATTTTATCCTTCCATTCGCTATTATTTCCTTATCCTCAATCCATATCCTTCTTCTTCATAATGAGGGATCAAATAACCCACTTGGCACTAACTCAGATATTGATAAAATCCCATTACATCCATACCATTCCTACAAAGATATATTAATAATTAGCATCATAATCACTATATTATTCATTACCATATCCTTTATACCTAATTTATTCAATGACCCAGAAAATTTCTCTAAGGCCAACCCACTATTAACACCACAACACATCAAACCTGAATGATACTTCTTATTTGCTTATGGTATCCTGCGATCAATTCCAAACAAACTTGGAGGAACAATAGCTCTAGTTATATCAGTCGCTATCCTAATCACAGTTCCATTCACCCACACCTCTTATACCCGCTCTATACTATTCCGTCCACTAACACAAATCTTATTTTGGACATTAATCTCAACCTTTATTATTATTACATGAACAGCTACCAAACCCGTAGAATCACCATTCATCTCTATCAGCCAAATAACTTCGATTATCTACTTCTCCTTCTTCATTATTAATCCTTTA-
>KY952773.1_Bungarus_multicinctus_China
---TTACTAATCTCTAACCTTCTCCCAGTCGGATCCAACATCTCCACCTGATGAAATTTCGGCTCTATGCTTATAACCTGTCTTTTACTACAAATTATAACAGGTTTTTTCCTAGCAATCCACTATACAGCTAATATTGACTTAGCTTTCTCATCTGTGATCCATATTATACGTGACGTACCCTATGGATGAACCATACAAAATATTCATGCAATTAGCGCATCACTATTCTTTATTTGCATTTATATCCATATTGCACGAGGACTATACTATGGTTTATACCTCAATAAAGAAGTCTGATTATCAGGAACCGCTCTATTAATTACCCTAATAGCAACAGCTTTCTTTGGCTACGTCCTTCCATGAGGACAAATATCATTCTGGGCGGCAACAGTAATTACAAACTTACTCACCGCAATCCCATACCTAGGAAACACACTAACAACCTGACTTTGAGGCGGTTTCTCCATTAATGACCCGACTCTCACCCGATTTTTTGCTTTACACTTCATCCTCCCATTCGCCATTATCTCCCTATCCTCAATCCACATTCTCCTCCTTCACAATGAAGGATCAAACAACCCACTTGGTACTAATTCAGATATCGATAAAATTCCACTACACCCATATCACTCCTACAAAGACATATTAATAATTACCATTATGATCACCTTATTATTCACGATTCTATCGTTTACACCTAATTTAATAAACGATCCAGAAAACTTCTCCAAAGCCAACCCACTAATAACACCACAACATATCAAACCCGAATGATACTTTCTATTTGCCTATGGTATTCTTCGATCAATCCCAAATAAGCTAGGAGGAACAATAGCTCTAATTATATCAATTGCTATTCTAATTACAGCTCCTTTTACTCACACCTCCTACACCCGCTCCATAACCTTTCGTCCATTTATACAAATCCTATTTTGAACATTAGTCTCAACCTTTATTATTATTACATGAACAGCCACTAAACCTGTAGAATCGCCATTCATTCTTATCAGCCAAACAACTTCAATTATCTACTTCTCCTTCTTTATTATTAAT-------
>KY952774.1_Bungarus_multicinctus_China
---------------------------------TCCAACATCTCCACCTGATGAAATTTCGGCTCTATGCTTATAACCTGTCTTTTACTACAAATTATAACAGGTTTTTTCCTAGCAATCCACTATACAGCTAATATTGACTTAGCTTTCTCATCTGTGATCCATATTATACGTGACGTACCCTATGGATGAACCATACAAAATATTCATGCAATTAGCGCATCACTATTCTTTATTTGCATTTATATCCATATTGCACGAGGACTATACTATGGTTTATACCTCAATAAAGAAGTCTGATTATCAGGAACCGCTCTATTAATTACCCTAATAGCAACAGCTTTCTTTGGCTACGTCCTTCCATGAGGACAAATATCATTCTGGGCGGCAACAGTAATTACAAACTTACTCACCGCAATCCCATACCTAGGAAACACACTAACAACCTGACTTTGAGGCGGTTTCTCCATTAATGACCCGACTCTCACCCGATTTTTTGCTTTACACTTCATCCTCCCATTCGCCATTATCTCCCTATCCTCAATCCACATTCTCCTCCTTCACAATGAAGGATCAAACAACCCACTTGGTACTAATTCAGATATCGATAAAATTCCACTACACCCATATCACTCCTACAAAGACATATTAATAATTACCATTATGATCACCTTATTATTCACGATTCTATCGTTTACACCTAATTTAATAAACGATCCAGAAAACTTCTCCAAAGCCAACCCACTAATAACACCACAACATATCAAACCCGAATGATACTTTCTATTTGCCTATGGTATTCTTCGATCAATCCCAAATAAGCTAGGAGGAACAATAGCTCTAATTATATCAATTGCTATTCTAATTACAGCTCCTTTTACTCACACCTCCTACACCCGCTCCATAACCTTTCGTCCATTTATACAAATCCTATTTTGAACATTAGTCTCAACCTTTATTATTATTACATGAACAGCCACTAAACCTGTAGAATCGCCATTCATTCTTATCAGCCAAACA-------------------------------------------
>KY952775.1_Bungarus_multicinctus_China
---TTACTAATCTCTAACCTTCTCCCAGTCGGATCCAACATCTCCACCTGATGAAATTTCGGCTCTATGCTTATAACCTGTCTTTTACTACAAATTATAACAGGTTTTTTCCTAGCAATCCACTATACAGCTAATATTGACTTAGCTTTCTCATCTGTGATCCATATTATACGTGACGTACCCTATGGATGAACCATACAAAATATTCATGCAATTAGCGCATCACTATTCTTTATTTGCATTTATATCCATATTGCACGAGGACTATACTATGGTTTATACCTCAATAAAGAAGTCTGATTATCAGGAACCGCTCTATTAATTACCCTAATAGCAACAGCTTTCTTTGGCTACGTCCTTCCATGAGGACAAATATCATTCTGGGCGGCAACAGTAATTACAAACTTACTCACCGCAATCCCATACCTAGGAAACACACTAACAACCTGACTTTGAGGCGGTTTCTCCATTAATGACCCGACTCTCACCCGATTTTTTGCTTTACACTTCATCCTCCCATTCGCCATTATCTCCCTATCCTCAATCCACATTCTCCTCCTTCACAATGAAGGATCAAACAACCCACTTGGTACTAATTCAGATATCGATAAAATTCCACTACACCCATATCACTCCTACAAAGACATATTAATAATTACCATTATGATCACCTTATTATTCACGATTCTATCGTTTACACCTAATTTAATAAACGATCCAGAAAACTTCTCCAAAGCCAACCCACTAATAACACCACAACATATCAAACCCGAATGATACTTTCTATTTGCCTATGGTATTCTTCGATCAATCCCAAATAAGCTAGGAGGAACAATAGCTCTAATTATATCAATTGCTATTCTAATTACAGCTCCTTTTACTCACACCTCCTACACCCGCTCCATAACCTTTCGTCCATTTATACAAATCCTATTTTGAACATTAGTCTCAACCTTTATTATTATTACATGAACAGCCACTAAACCTGTAGAATCGCCATTCATTCTTATCAGCCAAACAACTTCAATTATCTACTTCTCCTTCTTTATTATTAAT-------
>KY952776.1_Bungarus_multicinctus_China
------------TCTAACCTTCTCCCAGTCGGATCCAACATCTCCACCTGATGAAATTTCGGCTCTATGCTTATAACCTGTCTTTTACTACAAATTATAACAGGTTTTTTCCTAGCAATCCACTATACAGCTAATATTGACTTAGCTTTCTCATCTGTGATCCATATTATACGTGACGTACCCTATGGATGAACCATACAAAATATTCATGCAATTAGCGCATCACTATTCTTTATTTGCATTTATATCCATATTGCACGAGGACTATACTATGGTTTATACCTCAATAAAGAAGTCTGATTATCAGGAACCGCTCTATTAATTACCCTAATAGCAACAGCTTTCTTTGGCTACGTCCTTCCATGAGGACAAATATCATTCTGGGCGGCAACAGTAATTACAAACTTACTCACCGCAATCCCATACCTAGGAAACACACTAACAACCTGACTTTGAGGCGGTTTCTCCATTAATGACCCGACTCTCACCCGATTTTTTGCTTTACACTTCATCCTCCCATTCGCCATTATCTCCCTATCCTCAATCCACATTCTCCTCCTTCACAATGAAGGATCAAACAACCCACTTGGTACTAATTCAGATATCGATAAAATTCCACTACACCCATATCACTCCTACAAAGACATATTAATAATTACCATTATGATCACCTTATTATTCACGATTCTATCGTTTACACCTAATTTAATAAACGATCCAGAAAACTTCTCCAAAGCCAACCCACTAATAACACCACAACATATCAAACCCGAATGATACTTTCTATTTGCCTATGGTATTCTTCGATCAATCCCAAATAAGCTAGGAGGAACAATAGCTCTAATTATATCAATTGCTATTCTAATTACAGCTCCTTTTACTCACACCTCCTACACCCGCTCCATAACCTTTCGTCCATTTATACAAATCCTATTTTGAACATTAGTCTCAACCTTTATTATTATTACATGAACAGCCACTAAACCTGTAGAATCGCCATTCATTCTTATCAGCCAAACAACTTCAATTATCTACTTCTCCTTCTTTATTATTAAT-------
>KY952777.1_Bungarus_multicinctus_China
------------TCTAACCTTCTCCCAGTCGGATCCAACATCTCCACCTGATGAAATTTCGGCTCTATGCTTATAACCTGTCTTTTACTACAAATTATAACAGGTTTTTTCCTAGCAATCCACTATACAGCTAATATTGACTTAGCTTTCTCATCTGTGATCCATATTATACGTGACGTACCCTATGGATGAACCATACAAAATATTCATGCAATTAGCGCATCACTATTCTTTATTTGCATTTATATCCATATTGCACGAGGACTATACTATGGTTTATACCTCAATAAAGAAGTCTGATTATCAGGAACCGCTCTATTAATTACCCTAATAGCAACAGCTTTCTTTGGCTACGTCCTTCCATGAGGACAAATATCATTCTGGGCGGCAACAGTAATTACAAACTTACTCACCGCAATCCCATACCTAGGAAACACACTAACAACCTGACTTTGAGGCGGTTTCTCCATTAATGACCCGACTCTCACCCGATTTTTTGCTTTACACTTCATCCTCCCATTCGCCATTATCTCCCTATCCTCAATCCACATTCTCCTCCTTCACAATGAAGGATCAAACAACCCACTTGGTACTAATTCAGATATCGATAAAATTCCACTACACCCATATCACTCCTACAAAGACATATTAATAATTACCATTATGATCACCTTATTATTCACGATTCTATCGTTTACACCTAATTTAATAAACGATCCAGAAAACTTCTCCAAAGCCAACCCACTAATAACACCACAACATATCAAACCCGAATGATACTTTCTATTTGCCTATGGTATTCTTCGATCAATCCCAAATAAGCTAGGAGGAACAATAGCTCTAATTATATCAATTGCTATTCTAATTACAGCTCCTTTTACTCACACCTCCTACACCCGCTCCATAACCTTTCGTCCATTTATACAAATCCTATTTTGAACATTAATCTCAACCTTTATTATTATTACATGAACAGCCACTAAACCTGTAGAATCGCCATTCATTCTTATCAGCCAAACAACTTCAATTATCTACTTCTCCTTCTTTATTATTAAT-------
>KY952778.1_Bungarus_multicinctus_China
---------------------------------TCCAACATCTCCACCTGATGAAATTTCGGCTCTATGCTTATAACCTGTCTTTTACTACAAATTATAACAGGTTTTTTCCTAGCAATCCACTATACAGCTAATATTGACTTAGCTTTCTCATCTGTGATCCATATTATACGTGACGTACCCTATGGATGAACCATACAAAATATTCATGCAATTAGCGCATCACTATTCTTTATTTGCATTTATATCCATATTGCACGAGGACTATACTATGGTTTATACCTCAATAAAGAAGTCTGATTATCAGGAACCGCTCTATTAATTACCCTAATAGCAACAGCTTTCTTTGGCTACGTCCTTCCATGAGGACAAATATCATTCTGGGCGGCAACAGTAATTACAAACTTACTCACCGCAATCCCATACCTAGGAAACACACTAACAACCTGACTTTGAGGCGGTTTCTCCATTAATGACCCGACTCTCACCCGATTTTTTGCTTTACACTTCATCCTCCCATTCGCCATTATCTCCCTATCCTCAATCCACATTCTCCTCCTTCACAATGAAGGATCAAACAACCCACTTGGTACTAATTCAGATATCGATAAAATTCCACTACACCCATATCACTCCTACAAAGACATATTAATAATTACCATTATGATCACCTTATTATTCACGATTCTATCGTTTACACCTAATTTAATAAACGATCCAGAAAACTTCTCCAAAGCCAACCCACTAATAACACCACAACATATCAAACCCGAATGATACTTTCTATTTGCCTATGGTATTCTTCGATCAATCCCAAATAAGCTAGGAGGAACAATAGCTCTAATTATATCAATTGCTATTCTAATTACAGCTCCTTTTACTCACACCTCCTACACCCGCTCCATAACCTTTCGTCCATTTATACAAATCCTATTTTGAACATTAATCTCAACCTTTATTATTATTACATGAACAGCCACTAAACCTGTAGAATCGCCATTCATTCTTATCAGCCAAACAACTTCAATTATCTACTTCTCCTTCTTTATTATTAAT-------
>KY952779.1_Bungarus_multicinctus_China
---TTACTAATCTCTAACCTTCTCCCAGTCGGATCCAACATCTCCACCTGGTGAAATTTCGGCTCTATGCTTATAACCTGTCTTTTACTACAAATTATAACAGGTTTTTTCCTAGCAATCCACTATACAGCTAATATTGACTTAGCTTTCTCATCTGTGATCCATATTATACGTGACGTACCCTATGGATGAACCATACAAAATATTCATGCAATTAGCGCATCACTATTCTTTATTTGCATTTATATCCATATTGCACGAGGACTATACTATGGTTTATACCTCAATAAAGAAGTCTGATTATCAGGAACCGCTCTATTAATTACCCTAATAGCAACAGCTTTCTTTGGCTACGTCCTTCCATGAGGACAAATATCATTCTGAGCGGCAACAGTAATTACAAACTTACTCACCGTAATCCCATACCTAGGAAACACACTAACAACCTGACTTTGAGGCGGTTTCTCCATTAATGACCCGACTCTCACCCGATTTTTTGCTTTACACTTCATCCTCCCATTCGCCATTATCTCCCTATCCTCAATCCACATTCTCCTCCTTCACAATGAAGGATCAAACAACCCACTTGGTACTAATTCAGATATCGATAAAATTCCACTACACCCATATCACTCCTACAAAGACATATTAATAATTACCATCATGATCACCTTATTATTCACGATTCTATCGTTTACACCTGATTTAATAAACGATCCAGAAAACTTCTCTAAAGCCAACCCACTAATAACACCACAACATATCAAACCCGAATGATACTTTCTATTTGCCTATGGTATTCTTCGATCAATCCCAAATAAGCTAGGAGGAACAATAGCTCTAATTATATCAGTTGCTATTCTAATTACAGCTCCTTTTACTCACACCTCCTACACCCGCTCCATAACCTTTCGTCCATTTATACAAATCCTATTTTGAACATTAATCTCAACCTTTATTATTATTACATGAACAGCCACTAAACCTGTAGAATCGCCATTCATTCTTATCAGCCAAACAACTTCAATTATCTACTTCTCCTTCTTTATTATTAATCCCTTA-
>MK681744.1_Bungarus_caeruleus_India
---------------------------------------------------------------------------------------------------------------------------------------------------------------------------------------------------------------------------------------------------------------------------------------------------------------------------------------------------------------------------------------------------------------------------------ATCCCATACCTAGGAAATACGTTAACAACTTGACTTTGAGGCGGATTTTCCATCAATGATCCCACTCTTACCCGATTCTTTGCCTTACATTTCATCCTTCCATTCGCTATTATTTCCATATCCTCAATTCACATTCTCCTCCTCCACACCGAAGGCTCAAACAACCCACTCGGCACTAACTCTGATATCGATAAAATCCCACTACACCCCTACCACACCTACAAAGATATATTAATAATTACCATTTTAATTGCCTCGCTATTCATTATCCTCTCATTTATACCCAACTTATTAAATGACCCAGAAAATTTCTCCAAAGCTAATCCCCTACTAACACCACAACACATTAAACCTGAGTGATACTTCTTATTTGCCTACGGCATTCTTCGATCAATCCCT-------------------------------------------------------------------------------------------------------------------------------------------------------------------------------------------------------------------------------------------------------
>MK201242.1_Bungarus_multicinctus
---------------------------------------------------------------------------------------------------------------------------------GCTAATATTGACTTAGCTTTCTCATCTGTGATCCATATTATACGTGACGTACCCTATGGATGAACCATACAAAATATTCATGCAATTAGCGCATCACTATTCTTTATTTGCATTTATATCCATATTGCACGAGGACTATACTATGGTTTATACCTCAATAAAGAAGTCTGATTATCAGGAACCGCTCTATTAATTACCCTAATAGCAACAGCTTTCTTTGGCTACGTCCTTCCATGAGGACAAATATCATTCTGGGCGGCAACAGTAATTACAAACTTACTCACCGCAATCCCATACCTAGGAAACACACTAACAACCTGACTTTGAGGCGGTTTCTCCATTAATGACCCGACTCTCACCCGATTTTTTACTTTACACTTCATCCTCCCATTCGCCATTATCTCCCTATCCTCAATCCACATTCTCCTCCTTCACAATGAAGGATCAAACAACCCACTTGGTACTAATTCAGATATCGATAAAATTCCACTACACCCATATCACTCCTACAAAGACATATTAATAATTACCATTATGATCACCTTATTATTCACGATTCTATCGTTTACACCTAATTTAATAAAC-------------------------------------------------------------------------------------------------------------------------------------------------------------------------------------------------------------------------------------------------------------------------------------------------------------------------------------------------------------
>MK201243.1_Bungarus_multicinctus
---------------------------------------------------------------------------------------------------------------------------------GCTAATATTGACTTAGCTTTCTCATCTGTAATCCATATTATACGTGACGTACCCTATGGATGAACCATACAAAATATTCATGCAATTAGCGCATCACTATTCTTTATTTGCATTTATATCCATATTGCACGAGGACTATACTATGGTTTATACCTCAATAAAGAAGTCTGATTATCAGGAACCGCTCTATTAATTACCCTAATAGCAACAGCTTTCTTTGGCTACGTCCTTCCATGAGGACAAATATCATTCTGGGCGGCAACAGTAATTACAAACTTACTCACCGCAATCCCATACCTAGGAAACACACTAACAACCTGACTTTGAGGCGGTTTCTCCATTAATGACCCGACTCTCACCCGATTTTTTGCTTTACACTTCATCCTCCCATTCGCCATTATCTCCCTATCCTCAATCCACATTCTCCTCCTTCACAATGAAGGATCAAACAACCCACTTGGTACTAATTCAGATATCGATAAAATTCCACTACACCCATATCACTCCTACAAAGACATATTAATAATTACCATTATGATCACCTTATTATTCACGATTCTATCGTTTACACCTAATTTAATAAAC-------------------------------------------------------------------------------------------------------------------------------------------------------------------------------------------------------------------------------------------------------------------------------------------------------------------------------------------------------------
>MK201379.1_Bungarus_fasciatus
---------------------------------------------------------------------------------------------------------------------------------GCTAACATTAATCTAGCTTTCTCATCAGTAGTACATATTCTGCATGATGTACCTTACGGATGAATCATACAAAACATTCATGCAATCGGCGCATCCCTATTCTTTATTTGCATCTATATCCATATTGCACGAGGACTTTACTACGGCCTTTACCTCAATAAAGAAGTATGATTATCAGGAACTGCCCTACTAATCACCCTAATAGCAACAGCCTTTTTCGGTTACGTCCTTCCTTGAGGACAAATATCATTCTGGGCAGCAACAGTAATTACAAACTTACTTACCGCAATTCCATACTTAGGAAACACACTAACAATCTGACTCTGAGGTGGATTCTCTATTAATGATCCAACTCTTACCCGCTTCTTCGCCCTACATTTTATCCTTCCATTTGCTATTATTTCATTATCCTCAATCCATATCCTTCTTCTCCATAATGAGGGATCAAATAACCCACTTGGCACTAACTCAGATATTGATAAAATCCCATTACATCCATACCATTCCTACAAAGATATATTAATAATTAGCATCATAATCACTATATTATTCATTACCATATCGTTTATACCTAATTTATTCAAT-------------------------------------------------------------------------------------------------------------------------------------------------------------------------------------------------------------------------------------------------------------------------------------------------------------------------------------------------------------
>MK201451.1_Bungarus_fasciatus
---------------------------------------------------------------------------------------------------------------------------------GCTAACATTAATCTAGCTTTCTCATCAGTAGTACATATTCTGCATGATGTACCTTACGGATGAATCATACAAAACATTCATGCAATCGGCGCATCCCTATTCTTTATTTGCATCTATATCCATATTGCACGAGGACTTTACTACGGCCTTTACCTCAATAAAGAAGTATGATTATCAGGAACTGCCCTACTAATCACCCTAATAGCAACAGCCTTTTTCGGTTACGTCCTTCCTTGAGGACAAATATCATTCTGGGCAGCAACAGTAATTACAAACTTACTTACCGCAATTCCATACTTAGGAAACACACTAACAATCTGACTCTGAGGTGGATTCTCTATTAATGATCCAACTCTTACCCGCTTCTTCGCCCTACATTTTATCCTTCCATTCGCTATTATTTCCTTATCCTCAATCCATATCCTTCTTCTTCATAATGAGGGATCAAATAACCCACTTGGCACTAACTCAGATATTGATAAAATCCCATTACATCCATACCATTCCTACAAAGATATATTAATAATTAGCATCATAATCACTATATTATTCATTACCATATCCTTTATACCTAATTTATTCAAT-------------------------------------------------------------------------------------------------------------------------------------------------------------------------------------------------------------------------------------------------------------------------------------------------------------------------------------------------------------
>MK201452.1_Bungarus_multicinctus
---------------------------------------------------------------------------------------------------------------------------------GCTAATATTGACTTAGCTTTCTCATCTGTAATCCATATCATACGTGACGTACCCTATGGATGAACCATACAAAATATTCATGCAATTAGCGCATCACTATTCTTTATTTGCATTTACATCCATATTGCACGAGGACTATACTATGGTCTATACCTCAATAAAGAAGTCTGATTATCAGGAACCGCCCTATTAATCACTCTAATAGCAACAGCTTTCTTTGGCTACGTCCTCCCATGAGGACAAATGTCATTCTGAGCGGCAACAGTAATTACAAACTTACTCACCGCAATTCCATACCTAGGAAACACACTAACAACCTGACTTTGAGGTGGTTTCTCCATTAATGATCCAACTCTCACCCGATTTTTTGCTTTACACTTCATCCTCCCATTCGCCATTATCTCCCTATCCTCAATCCACATTCTCCTCCTTCACAATGAAGGATCAAACAACCCACTTGGTACTAATTCAGATATCGATAAGATTCCACTACACCCATATCACTCCTACAAAGACATATTAATAATTACCATCATAATTACCTTATTATTCACGATTCTATCGTTTACACCTAATTTAATAAAC-------------------------------------------------------------------------------------------------------------------------------------------------------------------------------------------------------------------------------------------------------------------------------------------------------------------------------------------------------------
>MK201459.1_Bungarus_multicinctus
---------------------------------------------------------------------------------------------------------------------------------GCTAATATTGACTTAGCTTTCTCATCTGTAATCCATATTATACGTGACGTACCCTACGGATGAACCATACAAAATATTCATGCAATTAGCGCATCACTATTCTTTATTTGCATTTACACCCATATTGCACGAGGACTATACTATGGTCTATACCTCAATAAAGAAGTCTGATTATCAGGAACCGCCCTATTAATCACTCTAATAGCAACAGCTTTCTTTGGCTACGTCCTCCCATGAGGACAAATGTCATTCTGGGCGGCAACAGTAATTACAAACTTACTTACCGCAATTCCATACCTAGGAAACACACTAACAACCTGACTTTGAGGCGGTTTCTCCATTAATGATCCAACTCTCACCCGATTTTTTGCTTTACATTTCATCCTCCCATTCGCCATTATCTCCCTATCCTCAATCCACATTCTCCTCCTTCACAATGAAGGATCAAACAACCCACTTGGTACTAATTCAGATATCGATAAGATTCCACTACACCCATATCACTCCTACAAAGACATATTAATAATTACCATCATAATTACCTTATTATTCACGATTCTATCGTTTACACCTAATTTAATAAAC-------------------------------------------------------------------------------------------------------------------------------------------------------------------------------------------------------------------------------------------------------------------------------------------------------------------------------------------------------------
>MK201490.1_Bungarus_fasciatus
---------------------------------------------------------------------------------------------------------------------------------GCTAACATTAATCTAGCTTTCTCATCAGTAGTACATATTCTGCATGATGTACCTTACGGATGAATCATACAAAACATTCATGCAATCGGCGCATCCCTATTCTTTATTTGCATCTATATCCATATTGCACGAGGACTTTACTACGGCCTTTACCTCAATAAAGAAGTATGATTATCAGGAACTGCCCTACTAATCACCCTAATAGCAACAGCCTTTTTCGGTTACGTCCTTCCTTGAGGACAAATATCATTCTGGGCAGCAACAGTAATTACAAACTTACTTACCGCAATTCCATACTTAGGAAACACACTAACAATCTGACTCTGAGGTGGATTCTCTATTAATGATCCAACTCTTACCCGCTTCTTCGCCCTACATTTTATCCTTCCATTTGCTATTATTTCATTATCCTCAATCCATATCCTTCTTCTCCATAATGAGGGATCAAATAACCCACTTGGCACTAACTCAGATATTGATAAAATCCCATTACATCCATACCATTCCTACAAAGATATATTAATAATTAGCATCATAATCACTATATTATTCATTACCATATCGTTTATACCTAATTTATTCAAT-------------------------------------------------------------------------------------------------------------------------------------------------------------------------------------------------------------------------------------------------------------------------------------------------------------------------------------------------------------
>MW355493_Bungarus_caeruleus_Maharashtra_India
ACCCTACTAATCTCAAATCTTCTTCCTGTCGGATCCAACATCTCTACCTGATGAAATTTTGGCTCCATACTCATAGCCTGCCTCGCACTACAAACATTAACAGGATTCTTC---------------------------ACACTAGCATCATCA------------GTTATCCGAGACCCT---------------------AACATTCATGCAATCGCATCC---------TTTATTTGCATTTACACTCAT---GCACGGGGACTCTAT---GGTTTATAT---AATAAAGAAGTTTGACTATCAGGA---ATTCTGCTAATCACTCTAATAGCAACAGCCTTTTTTGGTTATGTCCTCCCATGAGGACAAATATCATTCTGAGCAGCAACAGTAATCACAAACTTACTTACTGCAATCCCATACCTAGGAAATACATTAACAACCTGACTTTGAGGTGGATTTTCCATCAATGATCCCACTCTTACCCGATTCTTCGCCTTACATTTCATCCTCCCATTCGCTATTATCTCCATATCCTCAATTCACATCCTCCTCCTCCACACCGAAGGCTCAAACAACCCACTCGGTACTAACTCTGATATCGATAAAATCCCACTACACCCCTACCACACCTACAAAGATATATTAATAATTACCATTTTAATTACCTCGCTATTCATTATCCTCTCATTTATACCCAACTTATTAAATGACCCA---AATTTCTCCAAAGCTAATCCCCTACTAACACCACAACACATTAAACCTGAGTGGTATTTCTTATTTGCCTATGGCATTCTTCGATCAATCCCAAATAAACTAGGAGGAACAATAGCCCTAATTATATCAGTAGCCATTCTAATCTCAGTCCCCTTTACCCACACTTCTTATACACGTTCTATAACCTTTCGTCCATTTACACAGACTCTATTCTGAACACTAATCTCAACCTTTATTATCATTACATGAACAGCCACTAAACCTGTATCA---CCATTC---ACTATCAGCCAAATGACCTCGATCATCTACTTC-------------------------
>MW355492_Bungarus_sindanus_Maharashtra_India
---------ATTTCCAATCTTCTTCCTGTCGGATCCAATATTTCTACCTGGTGAAACTTCGGCTCAATGCTTATAGCCTGCCTCATACTACAAGTAATAACAGGGTTTTTCCTAGCAATCCATTATACAGCTAATATCAACCTAGCATTCTCATCAATTGTACACATTATACGCGATGTACCCTACGGATGAATTATACAAAATATTCATGCAATCAGCGCATCCCTATTCTTTATTTGCATTTACATCCATATCGCACGAGGCCTTTACTATGGATTATATCTTAATAAAGAAGTCTGATTATCAGGAGTCACCCTACTAATCACCCTAATAGCAACAGCTTTCTTTGGCTACGTCCTCCCATGAGGACAAATATCATTCTGAGCAGCAACAGTAATTACAAACTTACTCACCGCAATCCCATACATTGGAAATTCACTAACAACCTGACTTTGAGGTGGTTTTTCCATTAACGACCCAACCCTTACCCGATTCTTCGCCCTACACTTCATCCTCCCTTTCGCTATTATTTCCCTATCTTCAATTCACATCCTTCTTCTTCATACTGAAGGATCAAACAATCCACTCGGTACTAACCCCGATATCGATAAAATTCCACTACACCCATACCACACCTACAAAGACATGTTAATAATCACTATCATAATCACATCATTACTCATTATCCTTTCATTTATACCCGACTTTCTAAACGACCCAGAAAACTTCTCCAAAGCTAACCCACTACTAACACCACAACATATTAAACCTGAGTGGTACTTTTTATTTGCCTATGGTATTCTCCGATCAATCCCAAATAAACTTGGGGGGACAATAGCCCTAATTATATCTATCGCCATTCTAATTTCAGCCCCCTTCACTCACACCTCTTATACTCGATCTATAACCTTCCGTCCATTTACACAAATCCTGTTTTGAACACTAATTTCA---------------------------------------------CCTTTATTATTATTACATGAACAGCCACTAAACCTG-------------------------------
>MW355491_Bungarus_romulusi_Karnataka_India
------------ATAATCTTTCTTCCTGTCGGATCCAACATCTCCACCTGATGAAATTTTGGCTCCATACTCATAGCCTGCCTCGCACTACAAATATTAACGGGATTCTTCCTGGCAATTCACTACACAGCTAACATTAATCTAGCATTCTCATCAGTTGTACATATCATACGAGACGTACCTTACGGATGAATTATACAAAACATTCATGCGATCAGCGCATCCCTATTCTTTATCTGCATTTACACCCATATTGCACGAGGACTCTACTATGGTTTATATCTAAATAAAGAAGTTTGACTATCGGGAACCGTTATACTAATCACTCTAATAGCAACAGCCTTCTTTGGATATGTCCTCCCATGAGGACAGATATCATTCTGAGCGGCAACAGTAATTACAAACTTACTTACTGCAATTCCATACCTAGGAAATACATTAACAACTTGACTTTGGGGCGGATTCTCCATCAATGACCCCACTCTCACCCGATTCTTTGCCTTACATTTCATCCTTCCATTCACTATTATTTCCATATCCTCAATTCATATTCTCCTCCTCCACACCGAAGGCTCAAACAACCCACTCGGTACTAACTCTGACATCGATAAAATTCCACTACACCCCTACCACACCTACAAAGATATACTAATAATTACCATTATAATTACCTCGCTATTCATCACCCTTTCATTCATACCCAACCTATTAAATGACCCAGAAAATTTCTCCAAAGCTAATCCGCTACTAACACCACAACACATTAAACCTGAGTGATATTTCTTATTTGCCTACGGCATTCTTCGATCAATCCCAAATAAACTAGGAGGAACAATAGCCTTAGTTATATCAGTACCCATTCTAATCTCACCCCCTTTCACTCACACTTCTTATACACACTCTATAACCTTTCGCCCATATACACAAATTCTGTTCTGAACACTAATCTCA---------------------------------------------CCTTTATTATCATTACATGAACCGCCACTAAACCTG-------------------------------
>X2_Bungarus_caeruleus_Pakistan
TATCTAGCATTCTCATCAGTTGTACATATCATACGAGACGTACCT------------TACGGATGAATTATACAA------------------------------------------------------------------------------------------------------------------------------AACATTCATGCAATCAGCGCATCCCTATTCTTTATTTGCATTTACACTCATATTGCACGAGGACTCTACTATGGTTTATATCTTAATAAAGAAGTTTGACTATCAGGAACCGTTCTGCTAATCACTCTAATAGCAACAGCCTTTTTTGGTTATGTCCTCCCATGGGGACAAATATCATTCTGAGCAGCAACAGTAATCACAAACTTACTTACTGCAATCCCATACCTAGGAAACACATTAACAACCTGACTTTGAGGCGGATTTTCCATCAATGATCCCACTCTTACCCGATTCTTTGCCTTACATTTCATCCTTCCATTCGCTATTATCTCAATATCCTCAATTCACATCCTCCTCCTCCACACCGAAGGCTCAAACAACCCACTCGGTACTAACTCTGATATCGATAAAATCCCACTACACCCCTACCACACCTACAAAGATATATTAATAATTACCATTTTAATTACCTCGCTATTCATTATCCTCTCATTTATACCCAACTTATTAAATGACCCAGAAAATTTCTCCAAAGCTAATCCCCTACTAACACCACAACACATTAAACCTGAGTGGTATTTCTTATTTGCCTACGGCATTCTTCGATCAATCCCAAATAAACTAGGAGGAACAATAGCCCTGATTATATCAGTAGCCATTCTAATCTCAGTCCCCTTTACCCACACTTCTTATACACGTTCTATAACCTTTCGTCCATTTACACAGACTCTATTCTGAACACTAATCTCAACCTTTATTATCATTACATGAACAGCCACT----------------------------------------------------------------------------------
>X3_Bungarus_caeruleus_Pakistan
------------------------------------------------------------------------------------------------------GGATTCTTCCTAGCAATTCACTATACAGCCAATATTAATCTAGCATTCTCATCAGTTGTACATATCATACGAGACGTACCTTACGGATGAATTATACAAAACATTCATGCAATCAGCGCATCCCTATTCTTTATTTGCATTTACACTCATATTGCACGAGGACTCTACTATGGTTTATATCTTAATAAAGAAGTTTGACTATCAGGAACCGTTCTGCTAATCACTCTAATAGCAACAGCCTTTTTTGGTTATGTCCTCCCATGGGGACAAATATCATTCTGAGCAGCAACAGTAATCACAAACTTACTTACTGCAATCCCATACCTAGGAAACACATTAACAACCTGACTTTGAGGCGGATTTTCCATCAATGATCCCACTCTTACCCGATTCTTTGCCTTACATTTCATCCTTCCATTCGCTATTATCTCAATATCCTCAATTCACATCCTCCTCCTCCACACCGAAGGCTCAAACAACCCACTCGGTACTAACTCTGATATCGATAAAATCCCACTACACCCCTACCACACCTACAAAGATATATTAATAATTACCATTTTAATTACCTCGCTATTCATTATCCTCTCATTTATACCCAAC----------------------------------------------------------------------------------------------------------------------------------------------------------------------------------------------------------------------------------------------------------------------------------------------------------------------------------------------------------------------
>X4_Bungarus_caeruleus_Pakistan
TATCTAGCATTCTCATCAGTTGTACATATCATACGAGACGTACCT------------TACGGATGAATTATACAA------------------------------------------------------------------------------------------------------------------------------AACATTCATGCAATCAGCGCATCCCTATTCTTTATTTGCATTTACACTCATATTGCACGAGGACTCTACTATGGTTTATATCTTAATAAAGAAGTTTGACTATCAGGAACCGTTCTGCTAATCACTCTAATAGCAACAGCCTTTTTTGGTTATGTCCTCCCATGGGGACAAATATCATTCTGAGCAGCAACAGTAATCACAAACTTACTTACTGCAATCCCATACCTAGGAAACACATTAACAACCTGACTTTGAGGCGGATTTTCCATCAATGATCCCACTCTTACCCGATTCTTTGCCTTACATTTCATCCTTCCATTCGCTATTATCTCAATATCCTCAATTCACATCCTCCTCCTCCACACCGAAGGCTCAAACAACCCACTCGGTACTAACTCTGATATCGATAAAATCCCACTACACCCCTACCACACCTACAAAGATATATTAATAATTACCATTTTAATTACCTCGCTATTCATTATCCTCTCATTTATACCCAACTTATTAAATGACCCAGAAAATTTCTCCAAAGCTAATCCCCTACTAACACCACAACACATTAAACCTGAGTGGTATTTCTTATTTGCCTACGGCATTCTTCGATCAATCCCAAATAAACTAGGAGGAACAATAGCCCTGATTATATCAGTAGCCATTCTAATCTCAGTCCCCTTTACCCACACTTCTTATACACGTTCTATAACCTTTCGTCCATTTACACAGACTCTATTCTGAACACTAATCTCAACCTTTATTATCATTACATGAACAGCCACT----------------------------------------------------------------------------------
>X1_Bungarus_caeruleus_Pakistan
---------------------------------------GTACCT------------TACGGATGAATTATACAA------------------------------------------------------------------------------------------------------------------------------AACATTCATGCAATCAGCGCATCCCTATTCTTTATTTGCATTTACACTCATATTGCACGAGGACTCTACTATGGTTTATATCTTAATAAAGAAGTTTGACTATCAGGAACCGTTCTGCTAATCACTCTAATAGCAACAGCCTTTTTTGGTTATGTCCTCCCATGGGGACAAATATCATTCTGAGCAGCAACAGTAATCACAAACTTACTTACTGCAATCCCATACCTAGGAAACACATTAACAACCTGACTTTGAGGCGGATTTTCCATCAATGATCCCACTCTTACCCGATTCTTTGCCTTACATTTCATCCTTCCATTCGCTATTATCTCAATATCCTCAATTCACATCCTCCTCCTCCACACCGAAGGCTCAAACAACCCACTCGGTACTAACTCTGATATCGATAAAATCCCACTACACCCCTACCACACCTACAAAGATATATTAATAATTACCATTTTAATTACCTCGCTATTCATTATCCTCTCATTTATACCCAACTTATTAAATGACCCAGAAAATTTCTCCAAAGCTAATCCCCTACTAACACCACAACACATTAAACCTGAGTGGTATTTCTTATTTGCCTACGGCATTCTTCGATCAATCCCAAATAAACTAGGAGGAACAATAGCCCTGATTATATCAGTAGCCATTCTAATCTCAGTCCCCTTTACCCACACTTCTTATACACGTTCTATAACCTTTCGTCCATTT----------------------------------------------------------------------------------------------------------------------------------------------
>GQ225657.1_Naja_naja
------------------------CCTGTTGGATCCAACATCTCTACCTGATGAAATTTTGGCTCTATACTACTAGCTTGCCTAATACTACAAATTATAACCGGATTCTTCCTAGCAATTCACTACACAGCCAACATTAACCTAGCCTTCTCATCAGTGATTCACATCACGCGGGACGTACCTTACGGGTGAATCATACAAAACCTTCACACAATCAGCGCCTCCCTATTCTTCATCTGTATCTACACCCATATCGCACGAGGACTCTACTATGGTTTATACCTAAATAAAGAAGTTTGACTATCAGGAACAGCCCTCCTGGTTATCCTTATAGCAACAGCCTTCTTCGGATACGTCCTCCCATGAGGACAAATATCATTCTGAGCAGCAACAGTAATCACCAATCTCCTCACTGCAATCCCATACCTAGGAATTACACTAACAACATGACTTTGAGGGGGGTTTTCTATTAACGACCCAACCCTCACCCGATTTTTTGCCCTGCATTTTATTCTACCATTTATCATTATCTCACTATCCTCGGTACATATCATCTTACTACATAACGAGGGCTCTAATAACCCCCTCGGCACCAACTCAGATATCGACAAAATCCCATTCCACCCCTACCACTCCTATAAAGATATGCTGATAATCACCTCTATGATTACCCTGTTACTTATCATCCTATCATTCTCACCCAACTTGCTCAACGACCCAGAAAATTTCTCCAAAGCTAACCCGCTAGTTACACCACAACATATCAAACCAGAGTGGTATTTCCTATTTGCATACGGCATCCTGCGATCAATCCCAAACAAACTAGGAGGAACACTAGCATTACTTTTATCGGTCCTAATCTTAACAACAGCACCCTTCACCCACACTTCGTACACACGATCTATAATATTCCGCCCACTGTCACAAATTCTATTCTGAACATTAATTGCTACTTTCGTTACCATTACATGAACTGCCTCTAAACCAGTAGAACCACCATTTATTACCATCAGTCAGACAACATCAATTTTCTATTTCTCTTTCTTCATCTTAACCCCTCTAc
